# Supplementary material for: Loranthus tanakae Franch. and Sav. Attenuates Respiratory Inflammation Caused by Asian Sand Dust
Source: Antioxidants (Basel). 2024 Mar 29;13(4):419. doi: 10.3390/antiox13040419 (PMC11047528; doi:10.3390/antiox13040419)
Supplement: Supplementary file 1 [file antioxidants-13-00419-s001.zip]

Archive with 1 entries (1 files):
- antioxidants-2874348-supplementary.xlsx
