# Supplementary material for: Loranthus tanakae Franch. and Sav. Attenuates Respiratory Inflammation Caused by Asian Sand Dust
Source: Antioxidants (Basel). 2024 Mar 29;13(4):419. doi: 10.3390/antiox13040419 (PMC11047528; doi:10.3390/antiox13040419)
Supplement: Supplementary file 1 [file antioxidants-13-00419-s001.zip › antioxidants-2874348-supplementary.xlsx]

## Sheet: Supplementary table 1
Supplementary table1. Pneumonia-ralated genes in Gene Cards database
No.	Symbol	Description	Category	UniProt ID	GIFtS	GC id	Score ▼
1	LINC02258	Long Intergenic Non-Protein Coding RNA 2258	RNA Gene		14	GC12P087796	36.77
2	SKAP1-AS1	SKAP1 Antisense RNA 1	RNA Gene		13	GC17P072186	32.72
3	SFTPC	Surfactant Protein C	Protein Coding	P11686	48	GC08P022156	28.63
4	MUC5B	Mucin 5B, Oligomeric Mucus/Gel-Forming	Protein Coding	Q9HC84	48	GC11P002699	27.17
5	SFTPA1	Surfactant Protein A1	Protein Coding	Q8IWL2	51	GC10P098305	26.65
6	TNF	Tumor Necrosis Factor	Protein Coding	P01375	59	GC06P100202	23.18
7	PARN	Poly(A)-Specific Ribonuclease	Protein Coding	O95453	52	GC16M014435	23.06
8	IL6	Interleukin 6	Protein Coding	P05231	59	GC07P022725	22.92
9	SFTPA2	Surfactant Protein A2	Protein Coding	Q8IWL1	46	GC10M082594	22.86
10	CRP	C-Reactive Protein	Protein Coding	P02741	53	GC01M159731	22.72
11	ABCA3	ATP Binding Cassette Subfamily A Member 3	Protein Coding	Q99758	55	GC16M002275	21.56
12	IL10	Interleukin 10	Protein Coding	P22301	55	GC01M206767	20.68
13	CXCL8	C-X-C Motif Chemokine Ligand 8	Protein Coding	P10145	51	GC04P073740	20.44
14	LACTB	Lactamase Beta	Protein Coding	P83111	44	GC15P130807	20.05
15	ELANE	Elastase, Neutrophil Expressed	Protein Coding	P08246	58	GC19P005129	18.41
16	CD40LG	CD40 Ligand	Protein Coding	P29965	57	GC0XP136649	18.19
17	RTEL1	Regulator Of Telomere Elongation Helicase 1	Protein Coding	Q9NZ71	48	GC20P063719	18.11
18	TERT	Telomerase Reverse Transcriptase	Protein Coding	O14746	59	GC05M001253	17.99
19	TERC	Telomerase RNA Component	RNA Gene		31	GC03M169765	17.7
20	IFNG	Interferon Gamma	Protein Coding	P01579	57	GC12M068154	17.57
21	SFTPD	Surfactant Protein D	Protein Coding	P35247	51	GC10M079937	16.88
22	TLR2	Toll Like Receptor 2	Protein Coding	O60603	59	GC04P153684	16.09
23	MBL2	Mannose Binding Lectin 2	Protein Coding	P11226	53	GC10M052760	15.99
24	IL1B	Interleukin 1 Beta	Protein Coding	P01584	54	GC02M112829	15.89
25	MPO	Myeloperoxidase	Protein Coding	P05164	60	GC17M058269	15.49
26	TLR4	Toll Like Receptor 4	Protein Coding	O00206	58	GC09P117704	15.46
27	IL17A	Interleukin 17A	Protein Coding	Q16552	50	GC06P052186	15.35
28	CHAT	Choline O-Acetyltransferase	Protein Coding	P28329	55	GC10P049609	15.31
29	SFTPB	Surfactant Protein B	Protein Coding	P07988	51	GC02M085657	15.31
30	CSF3	Colony Stimulating Factor 3	Protein Coding	P09919	47	GC17P040015	15.2
31	TLR5	Toll Like Receptor 5	Protein Coding	O60602	53	GC01M223109	15.14
32	IL4	Interleukin 4	Protein Coding	P05112	53	GC05P132673	15.09
33	ALB	Albumin	Protein Coding	P02768	56	GC04P073397	14.72
34	ADA	Adenosine Deaminase	Protein Coding	P00813	57	GC20M044620	14.64
35	ATP11A	ATPase Phospholipid Transporting 11A	Protein Coding	P98196	50	GC13P112690	14.61
36	CCL2	C-C Motif Chemokine Ligand 2	Protein Coding	P13500	56	GC17P034255	14.53
37	ACE2	Angiotensin Converting Enzyme 2	Protein Coding	Q9BYF1	56	GC0XM015494	14.4
38	ACE	Angiotensin I Converting Enzyme	Protein Coding	P12821	59	GC17P063477	14.35
39	PTPRC	Protein Tyrosine Phosphatase Receptor Type C	Protein Coding	P08575	59	GC01P198607	14.24
40	CD4	CD4 Molecule	Protein Coding	P01730	57	GC12P006786	13.86
41	CFTR	CF Transmembrane Conductance Regulator	Protein Coding	P13569	58	GC07P117287	13.82
42	CD8A	CD8 Subunit Alpha	Protein Coding	P01732	54	GC02M086784	13.73
43	STAT3	Signal Transducer And Activator Of Transcription 3	Protein Coding	P40763	61	GC17M042313	13.48
44	MASP2	MBL Associated Serine Protease 2	Protein Coding	O00187	54	GC01M011026	13.47
45	CCL3	C-C Motif Chemokine Ligand 3	Protein Coding	P10147	46	GC17M036088	13.44
46	RTEL1-TNFRSF6B	RTEL1-TNFRSF6B Readthrough (NMD Candidate)	RNA Gene		22	GC20P063657	13.39
47	CSF2	Colony Stimulating Factor 2	Protein Coding	P04141	52	GC05P132073	13.07
48	IL5	Interleukin 5	Protein Coding	P05113	52	GC05M132541	12.99
49	IL13	Interleukin 13	Protein Coding	P35225	50	GC05P132656	12.97
50	IL18	Interleukin 18	Protein Coding	Q14116	51	GC11M112143	12.85
51	DSP	Desmoplakin	Protein Coding	P15924	57	GC06P007541	12.32
52	GPT	Glutamic--Pyruvic Transaminase	Protein Coding	P24298	48	GC08P144502	12.32
53	LOC110806263	TERT 5' Regulatory Region	Functional Element		4	GC05P001294	12.3
54	MYD88	MYD88 Innate Immune Signal Transduction Adaptor	Protein Coding	Q99836	56	GC03P038172	12.25
55	FAM13A	Family With Sequence Similarity 13 Member A	Protein Coding	O94988	46	GC04M088725	12.11
56	CCL5	C-C Motif Chemokine Ligand 5	Protein Coding	P13501	51	GC17M035871	12.08
57	CXCL10	C-X-C Motif Chemokine Ligand 10	Protein Coding	P02778	51	GC04M076021	12
58	DPP9	Dipeptidyl Peptidase 9	Protein Coding	Q86TI2	50	GC19M008545	11.99
59	STN1	STN1 Subunit Of CST Complex	Protein Coding	Q9H668	47	GC10M103996	11.99
60	BTK	Bruton Tyrosine Kinase	Protein Coding	Q06187	60	GC0XM101349	11.69
61	HMOX1	Heme Oxygenase 1	Protein Coding	P09601	59	GC22P035380	11.62
62	IFIH1	Interferon Induced With Helicase C Domain 1	Protein Coding	Q9BYX4	55	GC02M162267	11.47
63	MUC1	Mucin 1, Cell Surface Associated	Protein Coding	P15941	55	GC01M155185	11.42
64	LINC02605	Long Intergenic Non-Protein Coding RNA 2605	RNA Gene		14	GC08P078838	11.21
65	SERPINA1	Serpin Family A Member 1	Protein Coding	P01009	56	GC14M094376	11.19
66	DHPS	Deoxyhypusine Synthase	Protein Coding	P49366	50	GC19M015050	11.05
67	TGFB1	Transforming Growth Factor Beta 1	Protein Coding	P01137	60	GC19M041301	11.01
68	TNFRSF13B	TNF Receptor Superfamily Member 13B	Protein Coding	O14836	53	GC17M016929	10.96
69	CD19	CD19 Molecule	Protein Coding	P15391	58	GC16P044911	10.9
70	PIK3C2A	Phosphatidylinositol-4-Phosphate 3-Kinase Catalytic Subunit Type 2 Alpha	Protein Coding	O00443	55	GC11M017730	10.85
71	NEU1	Neuraminidase 1	Protein Coding	Q99519	52	GC06M031857	10.75
72	ITGAM	Integrin Subunit Alpha M	Protein Coding	P11215	55	GC16P045112	10.73
73	CCL11	C-C Motif Chemokine Ligand 11	Protein Coding	P51671	52	GC17P034285	10.67
74	CXCL1	C-X-C Motif Chemokine Ligand 1	Protein Coding	P09341	50	GC04P073869	10.66
75	TYK2	Tyrosine Kinase 2	Protein Coding	P29597	60	GC19M010350	10.66
76	TREM1	Triggering Receptor Expressed On Myeloid Cells 1	Protein Coding	Q9NP99	49	GC06M041267	10.65
77	HMGB1	High Mobility Group Box 1	Protein Coding	P09429	55	GC13M030456	10.65
78	DEFB4A	Defensin Beta 4A	Protein Coding	O15263	42	GC08P008153	10.6
79	NFKB1	Nuclear Factor Kappa B Subunit 1	Protein Coding	P19838	60	GC04P102501	10.58
80	RAG1	Recombination Activating 1	Protein Coding	P15918	52	GC11P036547	10.4
81	TLR3	Toll Like Receptor 3	Protein Coding	O15455	58	GC04P186059	10.36
82	TNFRSF13C	TNF Receptor Superfamily Member 13C	Protein Coding	Q96RJ3	52	GC22M065973	9.91
83	DOCK8	Dedicator Of Cytokinesis 8	Protein Coding	Q8NF50	52	GC09P000214	9.81
84	CYBB	Cytochrome B-245 Beta Chain	Protein Coding	P04839	56	GC0XP037780	9.79
85	SCGB1A1	Secretoglobin Family 1A Member 1	Protein Coding	P11684	47	GC11P062405	9.76
86	DHFR	Dihydrofolate Reductase	Protein Coding	P00374	55	GC05M080626	9.71
87	CR2	Complement C3d Receptor 2	Protein Coding	P20023	53	GC01P207454	9.53
88	IRAK4	Interleukin 1 Receptor Associated Kinase 4	Protein Coding	Q9NWZ3	56	GC12P043758	9.52
89	RAG2	Recombination Activating 2	Protein Coding	P55895	48	GC11M036575	9.49
90	IL2RG	Interleukin 2 Receptor Subunit Gamma	Protein Coding	P31785	55	GC0XM071108	9.46
91	CXCR2	C-X-C Motif Chemokine Receptor 2	Protein Coding	P25025	57	GC02P218125	9.36
92	NSMCE3	NSE3 Homolog, SMC5-SMC6 Complex Component	Protein Coding	Q96MG7	44	GC15M029750	9.34
93	LBP	Lipopolysaccharide Binding Protein	Protein Coding	P18428	51	GC20P038346	9.33
94	IL2	Interleukin 2	Protein Coding	P60568	53	GC04M122451	9.33
95	CCL22	C-C Motif Chemokine Ligand 22	Protein Coding	O00626	44	GC16P057359	9.24
96	MMP8	Matrix Metallopeptidase 8	Protein Coding	P22894	55	GC11M106846	9.23
97	HLA-B	Major Histocompatibility Complex, Class I, B	Protein Coding	P01889	53	GC06M077857	9.19
98	C3	Complement C3	Protein Coding	P01024	56	GC19M006677	9.19
99	SLPI	Secretory Leukocyte Peptidase Inhibitor	Protein Coding	P03973	47	GC20M045252	9.17
100	B2M	Beta-2-Microglobulin	Protein Coding	P61769	57	GC15P044711	9.11
101	PGM3	Phosphoglucomutase 3	Protein Coding	O95394	50	GC06M083161	9.07
102	CXCL2	C-X-C Motif Chemokine Ligand 2	Protein Coding	P19875	46	GC04M074097	9.05
103	CCR6	C-C Motif Chemokine Receptor 6	Protein Coding	P51684	50	GC06P167111	9.03
104	CTLA4	Cytotoxic T-Lymphocyte Associated Protein 4	Protein Coding	P16410	55	GC02P203854	9.01
105	NLRC4	NLR Family CARD Domain Containing 4	Protein Coding	Q9NPP4	51	GC02M032224	8.94
106	IL7R	Interleukin 7 Receptor	Protein Coding	P16871	53	GC05P035852	8.92
107	PRF1	Perforin 1	Protein Coding	P14222	53	GC10M070597	8.59
108	CXCL5	C-X-C Motif Chemokine Ligand 5	Protein Coding	P42830	47	GC04M073995	8.56
109	FCGR2A	Fc Gamma Receptor IIa	Protein Coding	P12318	55	GC01P161505	8.54
110	AVP	Arginine Vasopressin	Protein Coding	P01185	51	GC20M003082	8.49
111	SELL	Selectin L	Protein Coding	P14151	50	GC01M169690	8.49
112	CYBA	Cytochrome B-245 Alpha Chain	Protein Coding	P13498	55	GC16M088643	8.47
113	MMP12	Matrix Metallopeptidase 12	Protein Coding	P39900	53	GC11M102862	8.43
114	ADM	Adrenomedullin	Protein Coding	P35318	51	GC11P010304	8.41
115	LY96	Lymphocyte Antigen 96	Protein Coding	Q9Y6Y9	50	GC08P073991	8.33
116	CD79A	CD79a Molecule	Protein Coding	P11912	55	GC19P041877	8.3
117	JAK3	Janus Kinase 3	Protein Coding	P52333	58	GC19M017824	8.24
118	PIK3CD	Phosphatidylinositol-4,5-Bisphosphate 3-Kinase Catalytic Subunit Delta	Protein Coding	O00329	60	GC01P009628	8.21
119	NCF1	Neutrophil Cytosolic Factor 1	Protein Coding	P14598	53	GC07P078456	8.14
120	EGFR	Epidermal Growth Factor Receptor	Protein Coding	P00533	62	GC07P055019	8.11
121	LRBA	LPS Responsive Beige-Like Anchor Protein	Protein Coding	P50851	48	GC04M150264	8.09
122	IL22	Interleukin 22	Protein Coding	Q9GZX6	49	GC12M068248	8.07
123	NCF2	Neutrophil Cytosolic Factor 2	Protein Coding	P19878	54	GC01M184512	7.96
124	SERPINB1	Serpin Family B Member 1	Protein Coding	P30740	47	GC06M003359	7.92
125	PRTN3	Proteinase 3	Protein Coding	P24158	52	GC19P000840	7.91
126	CXCR4	C-X-C Motif Chemokine Receptor 4	Protein Coding	P61073	59	GC02M136114	7.91
127	C5AR1	Complement C5a Receptor 1	Protein Coding	P21730	51	GC19P047290	7.87
128	CFI	Complement Factor I	Protein Coding	P05156	54	GC04M109732	7.8
129	MMP9	Matrix Metallopeptidase 9	Protein Coding	P14780	61	GC20P046008	7.75
130	LINC01672	Long Intergenic Non-Protein Coding RNA 1672	RNA Gene		14	GC01P007053	7.74
131	CTSB	Cathepsin B	Protein Coding	P07858	59	GC08M011842	7.71
132	IFNB1	Interferon Beta 1	Protein Coding	P01574	50	GC09M021077	7.69
133	MIR223	MicroRNA 223	RNA Gene		25	GC0XP066018	7.69
134	PGR-AS1	PGR Antisense RNA 1	RNA Gene		13	GC11P101131	7.66
135	HLA-A	Major Histocompatibility Complex, Class I, A	Protein Coding	P04439	53	GC06P100155	7.64
136	SP110	SP110 Nuclear Body Protein	Protein Coding	Q9HB58	47	GC02M230167	7.58
137	CCL7	C-C Motif Chemokine Ligand 7	Protein Coding	P80098	50	GC17P034270	7.53
138	F3	Coagulation Factor III, Tissue Factor	Protein Coding	P13726	52	GC01M094667	7.5
139	NFKB2	Nuclear Factor Kappa B Subunit 2	Protein Coding	Q00653	59	GC10P102394	7.33
140	CFH	Complement Factor H	Protein Coding	P08603	54	GC01P196621	7.23
141	ELN	Elastin	Protein Coding	P15502	50	GC07P074027	7.22
142	CERNA3	Competing Endogenous LncRNA 3 For MiR-645	RNA Gene		14	GC08P056085	7.2
143	HSPD1	Heat Shock Protein Family D (Hsp60) Member 1	Protein Coding	P10809	55	GC02M197486	7.18
144	ICOS	Inducible T Cell Costimulator	Protein Coding	Q9Y6W8	52	GC02P203937	7.1
145	MMP7	Matrix Metallopeptidase 7	Protein Coding	P09237	54	GC11M106845	7.01
146	RAC2	Rac Family Small GTPase 2	Protein Coding	P15153	59	GC22M065943	6.97
147	CD27	CD27 Molecule	Protein Coding	P26842	54	GC12P026321	6.91
148	ICAM1	Intercellular Adhesion Molecule 1	Protein Coding	P05362	57	GC19P010988	6.9
149	CCL18	C-C Motif Chemokine Ligand 18	Protein Coding	P55774	42	GC17P036064	6.86
150	RAC1	Rac Family Small GTPase 1	Protein Coding	P63000	56	GC07P006377	6.82
151	PLG	Plasminogen	Protein Coding	P00747	56	GC06P160702	6.74
152	CD79B	CD79b Molecule	Protein Coding	P40259	54	GC17M063928	6.72
153	USB1	U6 SnRNA Biogenesis Phosphodiesterase 1	Protein Coding	Q9BQ65	42	GC16P057999	6.71
154	IGHM	Immunoglobulin Heavy Constant Mu	Protein Coding	P01871	40	GC14M114385	6.69
155	CCL4	C-C Motif Chemokine Ligand 4	Protein Coding	P13236	47	GC17P036103	6.67
156	SERPINA3	Serpin Family A Member 3	Protein Coding	P01011	50	GC14P094612	6.66
157	CLEC7A	C-Type Lectin Domain Containing 7A	Protein Coding	Q9BXN2	53	GC12M024095	6.65
158	PAFAH1B1	Platelet Activating Factor Acetylhydrolase 1b Regulatory Subunit 1	Protein Coding	P43034	53	GC17P002593	6.65
159	BLNK	B Cell Linker	Protein Coding	Q8WV28	53	GC10M096269	6.64
160	DCLRE1C	DNA Cross-Link Repair 1C	Protein Coding	Q96SD1	51	GC10M014897	6.64
161	NKX2-1	NK2 Homeobox 1	Protein Coding	P43699	54	GC14M036516	6.61
162	IL1RN	Interleukin 1 Receptor Antagonist	Protein Coding	P18510	57	GC02P125228	6.6
163	IL2RB	Interleukin 2 Receptor Subunit Beta	Protein Coding	P14784	57	GC22M065940	6.57
164	IL7	Interleukin 7	Protein Coding	P13232	51	GC08M078689	6.56
165	RNASE3	Ribonuclease A Family Member 3	Protein Coding	P12724	47	GC14P020891	6.53
166	HLA-DRB1	Major Histocompatibility Complex, Class II, DR Beta 1	Protein Coding	P01911	54	GC06M077947	6.52
167	F2	Coagulation Factor II, Thrombin	Protein Coding	P00734	56	GC11P046793	6.49
168	TMX2-CTNND1	TMX2-CTNND1 Readthrough (NMD Candidate)	RNA Gene		19	GC11P057712	6.49
169	IKBKG	Inhibitor Of Nuclear Factor Kappa B Kinase Regulatory Subunit Gamma	Protein Coding	Q9Y6K9	55	GC0XP154541	6.49
170	ATM	ATM Serine/Threonine Kinase	Protein Coding	Q13315	60	GC11P108222	6.44
171	STAT5B	Signal Transducer And Activator Of Transcription 5B	Protein Coding	P51692	57	GC17M042199	6.4
172	CD274	CD274 Molecule	Protein Coding	Q9NZQ7	52	GC09P005450	6.4
173	CREBBP	CREB Binding Protein	Protein Coding	Q92793	60	GC16M009954	6.39
174	ZAP70	Zeta Chain Of T Cell Receptor Associated Protein Kinase 70	Protein Coding	P43403	58	GC02P097806	6.39
175	LIG4	DNA Ligase 4	Protein Coding	P49917	53	GC13M108207	6.38
176	KPTN	Kaptin, Actin Binding Protein	Protein Coding	Q9Y664	44	GC19M047475	6.37
177	NPC2	NPC Intracellular Cholesterol Transporter 2	Protein Coding	P61916	50	GC14M074476	6.33
178	TRIM21	Tripartite Motif Containing 21	Protein Coding	P19474	50	GC11M004384	6.3
179	DOP1A	DOP1 Leucine Zipper Like Protein A	Protein Coding	Q5JWR5	40	GC06P100782	6.22
180	IFNA1	Interferon Alpha 1	Protein Coding	P01562	46	GC09P021633	6.22
181	DOCK2	Dedicator Of Cytokinesis 2	Protein Coding	Q92608	51	GC05P169637	6.19
182	CD14	CD14 Molecule	Protein Coding	P08571	53	GC05M140631	6.14
183	PPARG	Peroxisome Proliferator Activated Receptor Gamma	Protein Coding	P37231	60	GC03P012287	6.13
184	WAS	WASP Actin Nucleation Promoting Factor	Protein Coding	P42768	55	GC0XP048676	6.12
185	KMT2D	Lysine Methyltransferase 2D	Protein Coding	O14686	50	GC12M049018	6.08
186	FOXP3	Forkhead Box P3	Protein Coding	Q9BZS1	53	GC0XM049250	6.05
187	HLA-DQB1	Major Histocompatibility Complex, Class II, DQ Beta 1	Protein Coding	P01920	49	GC06M077956	6.05
188	PLA2G6	Phospholipase A2 Group VI	Protein Coding	O60733	54	GC22M067580	6.02
189	IGF1	Insulin Like Growth Factor 1	Protein Coding	P05019	55	GC12M102395	5.97
190	TP53	Tumor Protein P53	Protein Coding	P04637	61	GC17M007661	5.95
191	TCF3	Transcription Factor 3	Protein Coding	P15923	53	GC19M001609	5.88
192	RMRP	RNA Component Of Mitochondrial RNA Processing Endoribonuclease	RNA Gene		26	GC09M035655	5.88
193	ACTC1	Actin Alpha Cardiac Muscle 1	Protein Coding	P68032	51	GC15M034790	5.87
194	CARD11	Caspase Recruitment Domain Family Member 11	Protein Coding	Q9BXL7	54	GC07M002906	5.85
195	ENTREP2	Endosomal Transmembrane Epsin Interactor 2	Protein Coding	O60320	38	GC15M029764	5.84
196	CCR4	C-C Motif Chemokine Receptor 4	Protein Coding	P51679	52	GC03P032951	5.81
197	ICOSLG	Inducible T Cell Costimulator Ligand	Protein Coding	O75144	48	GC21M044222	5.79
198	CYBC1	Cytochrome B-245 Chaperone 1	Protein Coding	Q9BQA9	42	GC17M082443	5.79
199	CCL17	C-C Motif Chemokine Ligand 17	Protein Coding	Q92583	47	GC16P057419	5.77
200	SERPINE1	Serpin Family E Member 1	Protein Coding	P05121	57	GC07P101127	5.77
201	ST20	Suppressor Of Tumorigenicity 20	RNA Gene	Q9HBF5	28	GC15M079898	5.75
202	MID1	Midline 1	Protein Coding	O15344	49	GC0XM010445	5.74
203	CXCR3	C-X-C Motif Chemokine Receptor 3	Protein Coding	P49682	51	GC0XM071615	5.73
204	DNAH11	Dynein Axonemal Heavy Chain 11	Protein Coding	Q96DT5	50	GC07P021543	5.69
205	RNU4ATAC	RNA, U4atac Small Nuclear	RNA Gene		23	GC02P125338	5.69
206	MUC5AC	Mucin 5AC, Oligomeric Mucus/Gel-Forming	Protein Coding	P98088	46	GC11P002695	5.66
207	TMPRSS2	Transmembrane Serine Protease 2	Protein Coding	O15393	55	GC21M041464	5.63
208	C4B	Complement C4B (Chido Blood Group)	Protein Coding	P0C0L5	48	GC06P032014	5.6
209	IL21R	Interleukin 21 Receptor	Protein Coding	Q9HBE5	51	GC16P044789	5.59
210	LOC107303343	Adenosine Deaminase Intronic Regulatory Elements	Functional Element		4	GC20P044629	5.58
211	FN1	Fibronectin 1	Protein Coding	P02751	57	GC02M215360	5.58
212	IGLL1	Immunoglobulin Lambda Like Polypeptide 1	Protein Coding	P15814	51	GC22M023573	5.56
213	TF	Transferrin	Protein Coding	P02787	57	GC03P135833	5.56
214	NLRP3	NLR Family Pyrin Domain Containing 3	Protein Coding	Q96P20	55	GC01P247415	5.56
215	LAMC2	Laminin Subunit Gamma 2	Protein Coding	Q13753	54	GC01P183186	5.53
216	CALCA	Calcitonin Related Polypeptide Alpha	Protein Coding	P06881	50	GC11M014966	5.52
217	H19	H19 Imprinted Maternally Expressed Transcript	RNA Gene		30	GC11M001995	5.44
218	PNP	Purine Nucleoside Phosphorylase	Protein Coding	P00491	56	GC14P037115	5.43
219	LOC106029312	Williams-Beuren Syndrome Medial Block B Recombination Region	Functional Element		4	GC07P074733	5.43
220	INS	Insulin	Protein Coding	P01308	54	GC11M002159	5.39
221	TOLLIP	Toll Interacting Protein	Protein Coding	Q9H0E2	51	GC11M001274	5.38
222	ASAH1	N-Acylsphingosine Amidohydrolase 1	Protein Coding	Q13510	56	GC08M018055	5.38
223	UNC119	Unc-119 Lipid Binding Chaperone	Protein Coding	Q13432	50	GC17M028546	5.37
224	IL6ST	Interleukin 6 Cytokine Family Signal Transducer	Protein Coding	P40189	56	GC05M055935	5.35
225	VEGFA	Vascular Endothelial Growth Factor A	Protein Coding	P15692	56	GC06P043770	5.31
226	IL1A	Interleukin 1 Alpha	Protein Coding	P01583	52	GC02M112773	5.31
227	NCKAP1L	NCK Associated Protein 1 Like	Protein Coding	P55160	47	GC12P054497	5.3
228	MTHFD1	Methylenetetrahydrofolate Dehydrogenase, Cyclohydrolase And Formyltetrahydrofolate Synthetase 1	Protein Coding	P11586	52	GC14P064388	5.29
229	TTC7A	Tetratricopeptide Repeat Domain 7A	Protein Coding	Q9ULT0	46	GC02P046906	5.27
230	IKZF1	IKAROS Family Zinc Finger 1	Protein Coding	Q13422	56	GC07P050303	5.27
231	TBX1	T-Box Transcription Factor 1	Protein Coding	O43435	48	GC22P049140	5.26
232	TLR6	Toll Like Receptor 6	Protein Coding	Q9Y2C9	52	GC04M038828	5.25
233	ITGB2	Integrin Subunit Beta 2	Protein Coding	P05107	57	GC21M044885	5.24
234	SHH	Sonic Hedgehog Signaling Molecule	Protein Coding	Q15465	57	GC07M155799	5.24
235	POLA1	DNA Polymerase Alpha 1, Catalytic Subunit	Protein Coding	P09884	54	GC0XP024693	5.19
236	PLAT	Plasminogen Activator, Tissue Type	Protein Coding	P00750	56	GC08M042174	5.15
237	CD3D	CD3 Delta Subunit Of T-Cell Receptor Complex	Protein Coding	P04234	54	GC11M118338	5.14
238	MIR342	MicroRNA 342	RNA Gene		22	GC14P100109	5.13
239	IL3	Interleukin 3	Protein Coding	P08700	52	GC05P132060	5.12
240	FASLG	Fas Ligand	Protein Coding	P48023	55	GC01P172628	5.12
241	NBN	Nibrin	Protein Coding	O60934	55	GC08M089933	5.12
242	SRP54	Signal Recognition Particle 54	Protein Coding	P61011	50	GC14P034981	5.09
243	NOS3	Nitric Oxide Synthase 3	Protein Coding	P29474	56	GC07P151739	5.08
244	VCAM1	Vascular Cell Adhesion Molecule 1	Protein Coding	P19320	52	GC01P100719	5.07
245	ATP12A	ATPase H+/K+ Transporting Non-Gastric Alpha2 Subunit	Protein Coding	P54707	49	GC13P024680	5.06
246	SBDS	SBDS Ribosome Maturation Factor	Protein Coding	Q9Y3A5	50	GC07M066987	4.99
247	IGBP1	Immunoglobulin Binding Protein 1	Protein Coding	P78318	49	GC0XP070133	4.99
248	MIF	Macrophage Migration Inhibitory Factor	Protein Coding	P14174	55	GC22P023894	4.99
249	SAMD9	Sterile Alpha Motif Domain Containing 9	Protein Coding	Q5K651	43	GC07M093099	4.98
250	IL2RA	Interleukin 2 Receptor Subunit Alpha	Protein Coding	P01589	57	GC10M006010	4.97
251	ATP4A	ATPase H+/K+ Transporting Subunit Alpha	Protein Coding	P20648	48	GC19M077325	4.97
252	IDH1	Isocitrate Dehydrogenase (NADP(+)) 1	Protein Coding	O75874	60	GC02M208236	4.95
253	SFTA3	Surfactant Associated 3	RNA Gene	P0C7M3	36	GC14M036474	4.95
254	EXOSC10	Exosome Component 10	Protein Coding	Q01780	46	GC01M011067	4.94
255	TGIF1	TGFB Induced Factor Homeobox 1	Protein Coding	Q15583	53	GC18P003411	4.93
256	MIR146A	MicroRNA 146a	RNA Gene		25	GC05P160485	4.92
257	NPC1	NPC Intracellular Cholesterol Transporter 1	Protein Coding	O15118	56	GC18M023506	4.9
258	CHD7	Chromodomain Helicase DNA Binding Protein 7	Protein Coding	Q9P2D1	53	GC08P060678	4.88
259	IFNAR1	Interferon Alpha And Beta Receptor Subunit 1	Protein Coding	P17181	55	GC21P033324	4.87
260	LTF	Lactotransferrin	Protein Coding	P02788	52	GC03M046435	4.86
261	SMPD1	Sphingomyelin Phosphodiesterase 1	Protein Coding	P17405	56	GC11P006390	4.86
262	NKX2-5	NK2 Homeobox 5	Protein Coding	P52952	51	GC05M173232	4.84
263	FURIN	Furin, Paired Basic Amino Acid Cleaving Enzyme	Protein Coding	P09958	55	GC15P090868	4.82
264	TIMP1	TIMP Metallopeptidase Inhibitor 1	Protein Coding	P01033	52	GC0XP047831	4.82
265	GUSB	Glucuronidase Beta	Protein Coding	P08236	54	GC07M065960	4.79
266	CHI3L1	Chitinase 3 Like 1	Protein Coding	P36222	51	GC01M203148	4.79
267	ZIC2	Zic Family Member 2	Protein Coding	O95409	50	GC13P099981	4.76
268	FOXN1	Forkhead Box N1	Protein Coding	O15353	49	GC17P028506	4.74
269	TNFSF13B	TNF Superfamily Member 13b	Protein Coding	Q9Y275	52	GC13P108251	4.74
270	WDR19	WD Repeat Domain 19	Protein Coding	Q8NEZ3	45	GC04P039184	4.73
271	DOCK8-AS1	DOCK8 Antisense RNA 1	RNA Gene	Q5T8R8	31	GC09M000341	4.73
272	CDH2	Cadherin 2	Protein Coding	P19022	59	GC18M029426	4.73
273	IGHE	Immunoglobulin Heavy Constant Epsilon	Protein Coding	P01854	36	GC14M114370	4.72
274	PIK3R1	Phosphoinositide-3-Kinase Regulatory Subunit 1	Protein Coding	P27986	57	GC05P068215	4.71
275	PKD1	Polycystin 1, Transient Receptor Potential Channel Interacting	Protein Coding	P98161	52	GC16M009793	4.71
276	RNF168	Ring Finger Protein 168	Protein Coding	Q8IYW5	49	GC03M196468	4.7
277	GAPDH	Glyceraldehyde-3-Phosphate Dehydrogenase	Protein Coding	P04406	57	GC12P026338	4.68
278	HLA-DQA1	Major Histocompatibility Complex, Class II, DQ Alpha 1	Protein Coding	P01909	50	GC06P100233	4.67
279	EP300	E1A Binding Protein P300	Protein Coding	Q09472	59	GC22P050085	4.67
280	PTCH1	Patched 1	Protein Coding	Q13635	57	GC09M095442	4.66
281	MAPK3	Mitogen-Activated Protein Kinase 3	Protein Coding	P27361	56	GC16M040043	4.65
282	JUN	Jun Proto-Oncogene, AP-1 Transcription Factor Subunit	Protein Coding	P05412	55	GC01M058780	4.64
283	CD247	CD247 Molecule	Protein Coding	P20963	56	GC01M167399	4.64
284	MTUS1	Microtubule Associated Scaffold Protein 1	Protein Coding	Q9ULD2	42	GC08M017643	4.63
285	MTUS2	Microtubule Associated Scaffold Protein 2	Protein Coding	Q5JR59	42	GC13P028820	4.63
286	COL4A5	Collagen Type IV Alpha 5 Chain	Protein Coding	P29400	51	GC0XP108439	4.61
287	COL4A6	Collagen Type IV Alpha 6 Chain	Protein Coding	Q14031	51	GC0XM108155	4.61
288	MIR140	MicroRNA 140	RNA Gene		26	GC16P069934	4.6
289	MYH7	Myosin Heavy Chain 7	Protein Coding	P12883	53	GC14M023412	4.59
290	PRKCD	Protein Kinase C Delta	Protein Coding	Q05655	59	GC03P053156	4.59
291	SREBF1	Sterol Regulatory Element Binding Transcription Factor 1	Protein Coding	P36956	54	GC17M017810	4.58
292	SLC35C1	Solute Carrier Family 35 Member C1	Protein Coding	Q96A29	47	GC11P046770	4.58
293	CR1	Complement C3b/C4b Receptor 1 (Knops Blood Group)	Protein Coding	P17927	51	GC01P207496	4.58
294	IL1R1	Interleukin 1 Receptor Type 1	Protein Coding	P14778	53	GC02P102136	4.56
295	MTOR	Mechanistic Target Of Rapamycin Kinase	Protein Coding	P42345	63	GC01M011106	4.55
296	DISP1	Dispatched RND Transporter Family Member 1	Protein Coding	Q96F81	47	GC01P222814	4.53
297	IFNGR1	Interferon Gamma Receptor 1	Protein Coding	P15260	58	GC06M137197	4.52
298	GBA1	Glucosylceramidase Beta 1	Protein Coding	P04062	56	GC01M155490	4.52
299	DNAJC21	DnaJ Heat Shock Protein Family (Hsp40) Member C21	Protein Coding	Q5F1R6	43	GC05P034929	4.51
300	TAF1	TATA-Box Binding Protein Associated Factor 1	Protein Coding	P21675	55	GC0XP071366	4.51
301	ERCC6	ERCC Excision Repair 6, Chromatin Remodeling Factor	Protein Coding	Q03468	53	GC10M049454	4.49
302	PURA	Purine Rich Element Binding Protein A	Protein Coding	Q00577	51	GC05P140076	4.49
303	CXCL9	C-X-C Motif Chemokine Ligand 9	Protein Coding	Q07325	46	GC04M076001	4.48
304	CD81	CD81 Molecule	Protein Coding	P60033	54	GC11P002745	4.47
305	PDGFB	Platelet Derived Growth Factor Subunit B	Protein Coding	P01127	58	GC22M066800	4.45
306	NOD1	Nucleotide Binding Oligomerization Domain Containing 1	Protein Coding	Q9Y239	50	GC07M030424	4.44
307	SIX3	SIX Homeobox 3	Protein Coding	O95343	50	GC02P044941	4.42
308	GAS1	Growth Arrest Specific 1	Protein Coding	P54826	49	GC09M086944	4.42
309	STIL	STIL Centriolar Assembly Protein	Protein Coding	Q15468	47	GC01M047250	4.42
310	AGER	Advanced Glycosylation End-Product Specific Receptor	Protein Coding	Q15109	54	GC06M032180	4.4
311	CARMIL2	Capping Protein Regulator And Myosin 1 Linker 2	Protein Coding	Q6F5E8	42	GC16P067644	4.39
312	AFF4	ALF Transcription Elongation Factor 4	Protein Coding	Q9UHB7	48	GC05M132875	4.39
313	IL12RB1	Interleukin 12 Receptor Subunit Beta 1	Protein Coding	P42701	52	GC19M018058	4.39
314	GNPTAB	N-Acetylglucosamine-1-Phosphate Transferase Subunits Alpha And Beta	Protein Coding	Q3T906	50	GC12M101745	4.38
315	SPP1	Secreted Phosphoprotein 1	Protein Coding	P10451	53	GC04P087975	4.36
316	MS4A1	Membrane Spanning 4-Domains A1	Protein Coding	P11836	55	GC11P060539	4.35
317	DCX	Doublecortin	Protein Coding	O43602	51	GC0XM111293	4.34
318	IRF2BP2	Interferon Regulatory Factor 2 Binding Protein 2	Protein Coding	Q7Z5L9	44	GC01M234604	4.33
319	NCF4	Neutrophil Cytosolic Factor 4	Protein Coding	Q15080	55	GC22P036860	4.33
320	TNFRSF11A	TNF Receptor Superfamily Member 11a	Protein Coding	Q9Y6Q6	54	GC18P062325	4.33
321	FGF2	Fibroblast Growth Factor 2	Protein Coding	P09038	53	GC04P122826	4.31
322	NOS1	Nitric Oxide Synthase 1	Protein Coding	P29475	56	GC12M117208	4.31
323	TPM3	Tropomyosin 3	Protein Coding	P06753	53	GC01M154155	4.31
324	CD69	CD69 Molecule	Protein Coding	Q07108	49	GC12M024090	4.3
325	TRA-TGC7-1	TRNA-Ala (Anticodon TGC) 7-1	RNA Gene		10	GC06M077733	4.29
326	TRA-TGC5-1	TRNA-Ala (Anticodon TGC) 5-1	RNA Gene		9	GC06M028817	4.29
327	PLOD1	Procollagen-Lysine,2-Oxoglutarate 5-Dioxygenase 1	Protein Coding	Q02809	52	GC01P011934	4.28
328	KDM6A	Lysine Demethylase 6A	Protein Coding	O15550	55	GC0XP044873	4.25
329	MRC1	Mannose Receptor C-Type 1	Protein Coding	P22897	46	GC10P017809	4.25
330	GAS5	Growth Arrest Specific 5	RNA Gene		26	GC01M173947	4.25
331	ACTA1	Actin Alpha 1, Skeletal Muscle	Protein Coding	P68133	55	GC01M229799	4.24
332	EFL1	Elongation Factor Like GTPase 1	Protein Coding	Q7Z2Z2	46	GC15M129890	4.23
333	TNFSF12	TNF Superfamily Member 12	Protein Coding	O43508	46	GC17P012413	4.23
334	P4HTM	Prolyl 4-Hydroxylase, Transmembrane	Protein Coding	Q9NXG6	46	GC03P050909	4.23
335	HP	Haptoglobin	Protein Coding	P00738	52	GC16P073068	4.23
336	AKT1	AKT Serine/Threonine Kinase 1	Protein Coding	P31749	61	GC14M104769	4.22
337	S100A1	S100 Calcium Binding Protein A1	Protein Coding	P23297	47	GC01P153627	4.21
338	NTRK1	Neurotrophic Receptor Tyrosine Kinase 1	Protein Coding	P04629	57	GC01P156815	4.2
339	MMP2	Matrix Metallopeptidase 2	Protein Coding	P08253	60	GC16P055390	4.2
340	LMNB1	Lamin B1	Protein Coding	P20700	53	GC05P126776	4.18
341	EXTL3	Exostosin Like Glycosyltransferase 3	Protein Coding	O43909	51	GC08P028662	4.18
342	MIR335	MicroRNA 335	RNA Gene		22	GC07P130496	4.18
343	FCGR3B	Fc Gamma Receptor IIIb	Protein Coding	O75015	50	GC01M161623	4.18
344	REN	Renin	Protein Coding	P00797	55	GC01M204154	4.17
345	IGHG2	Immunoglobulin Heavy Constant Gamma 2 (G2m Marker)	Protein Coding	P01859	36	GC14M114372	4.17
346	CD3E	CD3 Epsilon Subunit Of T-Cell Receptor Complex	Protein Coding	P07766	54	GC11P118304	4.17
347	MMP3	Matrix Metallopeptidase 3	Protein Coding	P08254	57	GC11M102835	4.15
348	NFIX	Nuclear Factor I X	Protein Coding	Q14938	50	GC19P015307	4.14
349	GLI2	GLI Family Zinc Finger 2	Protein Coding	P10070	56	GC02P120735	4.13
350	FGF8	Fibroblast Growth Factor 8	Protein Coding	P55075	54	GC10M101770	4.13
351	CDON	Cell Adhesion Associated, Oncogene Regulated	Protein Coding	Q4KMG0	53	GC11M125955	4.13
352	DLL1	Delta Like Canonical Notch Ligand 1	Protein Coding	O00548	52	GC06M170282	4.13
353	TDGF1	Teratocarcinoma-Derived Growth Factor 1	Protein Coding	P13385	49	GC03P050787	4.13
354	FOXH1	Forkhead Box H1	Protein Coding	O75593	48	GC08M144473	4.13
355	NODAL	Nodal Growth Differentiation Factor	Protein Coding	Q96S42	48	GC10M070431	4.13
356	MMP1	Matrix Metallopeptidase 1	Protein Coding	P03956	57	GC11M106849	4.13
357	FIP1L1	Factor Interacting With PAPOLA And CPSF1	Protein Coding	Q6UN15	47	GC04P053443	4.13
358	ZNF341	Zinc Finger Protein 341	Protein Coding	Q9BYN7	43	GC20P033731	4.12
359	ARPC1B	Actin Related Protein 2/3 Complex Subunit 1B	Protein Coding	O15143	51	GC07P099374	4.11
360	CLPB	Caseinolytic Mitochondrial Matrix Peptidase Chaperone Subunit B	Protein Coding	Q9H078	51	GC11M106406	4.11
361	CCDC40	Coiled-Coil Domain Containing 40	Protein Coding	Q4G0X9	43	GC17P080037	4.11
362	CXCR1	C-X-C Motif Chemokine Receptor 1	Protein Coding	P25024	50	GC02M218162	4.1
363	SMC1A	Structural Maintenance Of Chromosomes 1A	Protein Coding	Q14683	54	GC0XM053374	4.09
364	ALOX5	Arachidonate 5-Lipoxygenase	Protein Coding	P09917	54	GC10P045374	4.09
365	SYK	Spleen Associated Tyrosine Kinase	Protein Coding	P43405	56	GC09P094000	4.08
366	HIF1A	Hypoxia Inducible Factor 1 Subunit Alpha	Protein Coding	Q16665	55	GC14P061695	4.08
367	AP3B1	Adaptor Related Protein Complex 3 Subunit Beta 1	Protein Coding	O00203	52	GC05M078000	4.08
368	ARX	Aristaless Related Homeobox	Protein Coding	Q96QS3	50	GC0XM025003	4.07
369	RYR1	Ryanodine Receptor 1	Protein Coding	P21817	54	GC19P079617	4.07
370	LTBP4	Latent Transforming Growth Factor Beta Binding Protein 4	Protein Coding	Q8N2S1	50	GC19P040592	4.06
371	GLB1	Galactosidase Beta 1	Protein Coding	P16278	55	GC03M032963	4.06
372	FAM124A	Family With Sequence Similarity 124 Member A	Protein Coding	Q86V42	44	GC13P051222	4.05
373	RASAL3	RAS Protein Activator Like 3	Protein Coding	Q86YV0	43	GC19M015451	4.05
374	SNORA50A	Small Nucleolar RNA, H/ACA Box 50A	RNA Gene		19	GC16M058560	4.05
375	MIR555	MicroRNA 555	RNA Gene		17	GC01M155496	4.05
376	OSTN-AS1	OSTN Antisense RNA 1	RNA Gene		17	GC03M191213	4.05
377	COPA	COPI Coat Complex Subunit Alpha	Protein Coding	P53621	50	GC01M160288	4.04
378	SMARCD2	SWI/SNF Related, Matrix Associated, Actin Dependent Regulator Of Chromatin, Subfamily D, Member 2	Protein Coding	Q92925	49	GC17M063832	4.04
379	EPRS1	Glutamyl-Prolyl-TRNA Synthetase 1	Protein Coding	P07814	51	GC01M219969	4.03
380	HAX1	HCLS1 Associated Protein X-1	Protein Coding	O00165	50	GC01P154273	4.02
381	XIST	X Inactive Specific Transcript	RNA Gene		26	GC0XM073820	4.01
382	EPHX1	Epoxide Hydrolase 1	Protein Coding	P07099	52	GC01P225810	4
383	IKBKB	Inhibitor Of Nuclear Factor Kappa B Kinase Subunit Beta	Protein Coding	O14920	61	GC08P042271	3.99
384	HLA-DPB1	Major Histocompatibility Complex, Class II, DP Beta 1	Protein Coding	P04440	52	GC06P100240	3.98
385	GFI1	Growth Factor Independent 1 Transcriptional Repressor	Protein Coding	Q99684	49	GC01M092474	3.98
386	SELENON	Selenoprotein N	Protein Coding	Q9NZV5	44	GC01P025800	3.96
387	SETBP1	SET Binding Protein 1	Protein Coding	Q9Y6X0	47	GC18P044680	3.95
388	APOE	Apolipoprotein E	Protein Coding	P02649	57	GC19P079864	3.95
389	IL9	Interleukin 9	Protein Coding	P15248	50	GC05M135891	3.95
390	CASP3	Caspase 3	Protein Coding	P42574	56	GC04M184627	3.94
391	CXCL12	C-X-C Motif Chemokine Ligand 12	Protein Coding	P48061	51	GC10M044370	3.93
392	PTPN11	Protein Tyrosine Phosphatase Non-Receptor Type 11	Protein Coding	Q06124	60	GC12P112418	3.92
393	SCNN1A	Sodium Channel Epithelial 1 Subunit Alpha	Protein Coding	P37088	55	GC12M006346	3.92
394	MALAT1	Metastasis Associated Lung Adenocarcinoma Transcript 1	RNA Gene		27	GC11P072196	3.92
395	GALNS	Galactosamine (N-Acetyl)-6-Sulfatase	Protein Coding	P34059	55	GC16M088813	3.91
396	TLR7	Toll Like Receptor 7	Protein Coding	Q9NYK1	55	GC0XP012867	3.9
397	MEG3	Maternally Expressed 3	RNA Gene		31	GC14P111860	3.9
398	IRF9	Interferon Regulatory Factor 9	Protein Coding	Q00978	51	GC14P024161	3.89
399	PDCD1	Programmed Cell Death 1	Protein Coding	Q15116	55	GC02M241849	3.88
400	MAPK1	Mitogen-Activated Protein Kinase 1	Protein Coding	P28482	60	GC22M021759	3.88
401	SRP19	Signal Recognition Particle 19	Protein Coding	P09132	46	GC05P112862	3.86
402	MIR21	MicroRNA 21	RNA Gene		26	GC17P072430	3.86
403	LEP	Leptin	Protein Coding	P41159	53	GC07P128241	3.86
404	C11orf65	Chromosome 11 Open Reading Frame 65	Protein Coding	Q8NCR3	37	GC11M108308	3.85
405	TGFB2	Transforming Growth Factor Beta 2	Protein Coding	P61812	58	GC01P218345	3.85
406	KNSTRN	Kinetochore Localized Astrin (SPAG5) Binding Protein	Protein Coding	Q9Y448	45	GC15P040382	3.85
407	IRF3	Interferon Regulatory Factor 3	Protein Coding	Q14653	51	GC19M049659	3.85
408	TNFRSF1A	TNF Receptor Superfamily Member 1A	Protein Coding	P19438	57	GC12M006328	3.85
409	BCL2	BCL2 Apoptosis Regulator	Protein Coding	P10415	57	GC18M063123	3.85
410	DNAI2	Dynein Axonemal Intermediate Chain 2	Protein Coding	Q9GZS0	46	GC17P074274	3.85
411	TLR9	Toll Like Receptor 9	Protein Coding	Q9NR96	53	GC03M052225	3.84
412	SLX1A-SULT1A3	SLX1A-SULT1A3 Readthrough (NMD Candidate)	RNA Gene		16	GC16P045034	3.84
413	PEPD	Peptidase D	Protein Coding	P12955	52	GC19M033386	3.84
414	DDR2	Discoidin Domain Receptor Tyrosine Kinase 2	Protein Coding	Q16832	59	GC01P162631	3.83
415	RNF125	Ring Finger Protein 125	Protein Coding	Q96EQ8	47	GC18P032253	3.83
416	NME5	NME/NM23 Family Member 5	Protein Coding	P56597	46	GC05M138115	3.83
417	CFAP410	Cilia And Flagella Associated Protein 410	Protein Coding	O43822	42	GC21M044330	3.83
418	DRC1	Dynein Regulatory Complex Subunit 1	Protein Coding	Q96MC2	41	GC02P026401	3.83
419	ODAD1	Outer Dynein Arm Docking Complex Subunit 1	Protein Coding	Q96M63	41	GC19M076841	3.83
420	IGKC	Immunoglobulin Kappa Constant	Protein Coding	P01834	39	GC02M091271	3.83
421	PDGFRB	Platelet Derived Growth Factor Receptor Beta	Protein Coding	P09619	60	GC05M150113	3.83
422	CDH1	Cadherin 1	Protein Coding	P12830	56	GC16P068737	3.8
423	GIPC1	GIPC PDZ Domain Containing Family Member 1	Protein Coding	O14908	51	GC19M015144	3.79
424	NOTCH2NLC	Notch 2 N-Terminal Like C	Protein Coding	P0DPK4	18	GC01P149390	3.79
425	SRC	SRC Proto-Oncogene, Non-Receptor Tyrosine Kinase	Protein Coding	P12931	58	GC20P037344	3.79
426	CAV1	Caveolin 1	Protein Coding	Q03135	55	GC07P116524	3.79
427	IDS	Iduronate 2-Sulfatase	Protein Coding	P22304	55	GC0XM149476	3.78
428	LTA	Lymphotoxin Alpha	Protein Coding	P01374	49	GC06P100200	3.76
429	LAMTOR2	Late Endosomal/Lysosomal Adaptor, MAPK And MTOR Activator 2	Protein Coding	Q9Y2Q5	48	GC01P156054	3.76
430	DNAAF2	Dynein Axonemal Assembly Factor 2	Protein Coding	Q9NVR5	43	GC14M049625	3.76
431	BCHE	Butyrylcholinesterase	Protein Coding	P06276	57	GC03M165772	3.75
432	FBLN5	Fibulin 5	Protein Coding	Q9UBX5	53	GC14M091869	3.74
433	AASS	Aminoadipate-Semialdehyde Synthase	Protein Coding	Q9UDR5	49	GC07M122073	3.74
434	HABP2	Hyaluronan Binding Protein 2	Protein Coding	Q14520	52	GC10P113550	3.74
435	C2	Complement C2	Protein Coding	P06681	53	GC06P031897	3.74
436	TONSL	Tonsoku Like, DNA Repair Protein	Protein Coding	Q96HA7	47	GC08M144428	3.73
437	ALG12	ALG12 Alpha-1,6-Mannosyltransferase	Protein Coding	Q9BV10	46	GC22M049859	3.7
438	NHLRC1	NHL Repeat Containing E3 Ubiquitin Protein Ligase 1	Protein Coding	Q6VVB1	47	GC06M018120	3.7
439	RHOA	Ras Homolog Family Member A	Protein Coding	P61586	57	GC03M049359	3.7
440	F5	Coagulation Factor V	Protein Coding	P12259	54	GC01M169511	3.69
441	SNCA	Synuclein Alpha	Protein Coding	P37840	59	GC04M089724	3.68
442	EDN1	Endothelin 1	Protein Coding	P05305	55	GC06P012256	3.68
443	MIR7-3HG	MIR7-3 Host Gene	RNA Gene	Q8N6C7	29	GC19P005386	3.68
444	SERPINH1	Serpin Family H Member 1	Protein Coding	P50454	53	GC11P075562	3.67
445	CYLD	CYLD Lysine 63 Deubiquitinase	Protein Coding	Q9NQC7	55	GC16P050742	3.66
446	EMSLR	E2F1 MRNA Stabilizing LncRNA	RNA Gene		15	GC07P101962	3.66
447	WIPF1	WAS/WASL Interacting Protein Family Member 1	Protein Coding	O43516	50	GC02M174559	3.65
448	SMARCE1	SWI/SNF Related, Matrix Associated, Actin Dependent Regulator Of Chromatin, Subfamily E, Member 1	Protein Coding	Q969G3	52	GC17M040624	3.65
449	ARID1B	AT-Rich Interaction Domain 1B	Protein Coding	Q8NFD5	51	GC06P156777	3.65
450	IL17RA	Interleukin 17 Receptor A	Protein Coding	Q96F46	53	GC22P048954	3.63
451	PLAU	Plasminogen Activator, Urokinase	Protein Coding	P00749	59	GC10P073909	3.63
452	CD34	CD34 Molecule	Protein Coding	P28906	52	GC01M207880	3.61
453	SMARCA2	SWI/SNF Related, Matrix Associated, Actin Dependent Regulator Of Chromatin, Subfamily A, Member 2	Protein Coding	P51531	57	GC09P001980	3.61
454	VPS33A	VPS33A Core Subunit Of CORVET And HOPS Complexes	Protein Coding	Q96AX1	48	GC12M122229	3.61
455	WDR1	WD Repeat Domain 1	Protein Coding	O75083	47	GC04M010073	3.61
456	DZIP1L	DAZ Interacting Zinc Finger Protein 1 Like	Protein Coding	Q8IYY4	43	GC03M138061	3.61
457	FGFR1	Fibroblast Growth Factor Receptor 1	Protein Coding	P11362	63	GC08M038400	3.6
458	TLL1	Tolloid Like 1	Protein Coding	O43897	51	GC04P165873	3.58
459	C1QBP	Complement C1q Binding Protein	Protein Coding	Q07021	51	GC17M005432	3.57
460	IL15	Interleukin 15	Protein Coding	P40933	50	GC04P141636	3.57
461	CCR7	C-C Motif Chemokine Receptor 7	Protein Coding	P32248	51	GC17M057061	3.55
462	LAT	Linker For Activation Of T Cells	Protein Coding	O43561	54	GC16P044917	3.55
463	POSTN	Periostin	Protein Coding	Q15063	50	GC13M037562	3.53
464	KAT6A	Lysine Acetyltransferase 6A	Protein Coding	Q92794	52	GC08M041929	3.52
465	NPPB	Natriuretic Peptide B	Protein Coding	P16860	50	GC01M011858	3.52
466	IL33	Interleukin 33	Protein Coding	O95760	46	GC09P008027	3.51
467	SPECC1L	Sperm Antigen With Calponin Homology And Coiled-Coil Domains 1 Like	Protein Coding	Q69YQ0	47	GC22P049451	3.51
468	LTBP1	Latent Transforming Growth Factor Beta Binding Protein 1	Protein Coding	Q14766	52	GC02P032946	3.5
469	COL11A2	Collagen Type XI Alpha 2 Chain	Protein Coding	P13942	51	GC06M033162	3.5
470	EFEMP2	EGF Containing Fibulin Extracellular Matrix Protein 2	Protein Coding	O95967	51	GC11M106136	3.5
471	ALMS1	ALMS1 Centrosome And Basal Body Associated Protein	Protein Coding	Q8TCU4	48	GC02P073385	3.5
472	B3GALT6	Beta-1,3-Galactosyltransferase 6	Protein Coding	Q96L58	47	GC01P001232	3.5
473	KCNIP1	Potassium Voltage-Gated Channel Interacting Protein 1	Protein Coding	Q9NZI2	47	GC05P170353	3.5
474	MT-CYB	Mitochondrially Encoded Cytochrome B	Protein Coding	P00156	38	GCMTP014749	3.48
475	RAB7A	RAB7A, Member RAS Oncogene Family	Protein Coding	P51149	56	GC03P135757	3.48
476	CD1B	CD1b Molecule	Protein Coding	P29016	44	GC01M158297	3.48
477	HFE	Homeostatic Iron Regulator	Protein Coding	Q30201	52	GC06P026087	3.47
478	KMT2A	Lysine Methyltransferase 2A	Protein Coding	Q03164	55	GC11P118436	3.47
479	PECAM1	Platelet And Endothelial Cell Adhesion Molecule 1	Protein Coding	P16284	48	GC17M064319	3.47
480	ELP1	Elongator Acetyltransferase Complex Subunit 1	Protein Coding	O95163	51	GC09M108868	3.47
481	ST7-OT3	ST7 Overlapping Transcript 3	RNA Gene		19	GC07P117110	3.47
482	SOD2-OT1	SOD2 Overlapping Transcript 1	RNA Gene		15	GC06M159772	3.46
483	TBX4	T-Box Transcription Factor 4	Protein Coding	P57082	48	GC17P072485	3.46
484	CASP1	Caspase 1	Protein Coding	P29466	56	GC11M105025	3.46
485	TBCB	Tubulin Folding Cofactor B	Protein Coding	Q99426	47	GC19P079566	3.45
486	SMAD5-AS1	SMAD5 Antisense RNA 1	RNA Gene	Q9Y6J3	26	GC05M136129	3.45
487	ACP5	Acid Phosphatase 5, Tartrate Resistant	Protein Coding	P13686	53	GC19M011574	3.45
488	DKC1	Dyskerin Pseudouridine Synthase 1	Protein Coding	O60832	53	GC0XP154762	3.44
489	GSN	Gelsolin	Protein Coding	P06396	56	GC09P121201	3.43
490	RNASE2	Ribonuclease A Family Member 2	Protein Coding	P10153	47	GC14P037162	3.43
491	PIK3CG	Phosphatidylinositol-4,5-Bisphosphate 3-Kinase Catalytic Subunit Gamma	Protein Coding	P48736	55	GC07P106865	3.42
492	DNAH5	Dynein Axonemal Heavy Chain 5	Protein Coding	Q8TE73	46	GC05M013693	3.42
493	PTGS2	Prostaglandin-Endoperoxide Synthase 2	Protein Coding	P35354	56	GC01M186671	3.42
494	PANK2	Pantothenate Kinase 2	Protein Coding	Q9BZ23	52	GC20P004786	3.41
495	TAC1	Tachykinin Precursor 1	Protein Coding	P20366	48	GC07P097731	3.4
496	ERF	ETS2 Repressor Factor	Protein Coding	P50548	48	GC19M042247	3.4
497	PDGFA	Platelet Derived Growth Factor Subunit A	Protein Coding	P04085	50	GC07M000497	3.39
498	DEFA1	Defensin Alpha 1	Protein Coding	P59665	44	GC08M006977	3.38
499	AGT	Angiotensinogen	Protein Coding	P01019	56	GC01M230690	3.37
500	MYL2	Myosin Light Chain 2	Protein Coding	P10916	55	GC12M110910	3.37
501	CD1A	CD1a Molecule	Protein Coding	P06126	47	GC01P158255	3.36
502	LONP1	Lon Peptidase 1, Mitochondrial	Protein Coding	P36776	52	GC19M005691	3.36
503	MIR125A	MicroRNA 125a	RNA Gene		23	GC19P080165	3.35
504	SLC6A3	Solute Carrier Family 6 Member 3	Protein Coding	Q01959	57	GC05M001392	3.35
505	EPM2A	EPM2A Glucan Phosphatase, Laforin	Protein Coding	B3EWF7	50	GC06M145382	3.35
506	MSH3	MutS Homolog 3	Protein Coding	P20585	50	GC05P080654	3.34
507	MIR30B	MicroRNA 30b	RNA Gene		24	GC08M134800	3.34
508	DNMT3B	DNA Methyltransferase 3 Beta	Protein Coding	Q9UBC3	57	GC20P032762	3.33
509	CANX	Calnexin	Protein Coding	P27824	52	GC05P179678	3.32
510	IGHV4-38-2	Immunoglobulin Heavy Variable 4-38-2	Protein Coding	P0DP08	10	GC14U901616	3.32
511	OGA	O-GlcNAcase	Protein Coding	O60502	47	GC10M101785	3.32
512	VTRNA1-1	Vault RNA 1-1	RNA Gene		17	GC05P147980	3.32
513	MIRLET7B	MicroRNA Let-7b	RNA Gene		23	GC22P050273	3.32
514	H2AC18	H2A Clustered Histone 18	Protein Coding	Q6FI13	36	GC01M154032	3.32
515	SMARCA4	SWI/SNF Related, Matrix Associated, Actin Dependent Regulator Of Chromatin, Subfamily A, Member 4	Protein Coding	P51532	58	GC19P011021	3.32
516	AK2	Adenylate Kinase 2	Protein Coding	P54819	55	GC01M033007	3.31
517	BDNF-AS	BDNF Antisense RNA	RNA Gene		24	GC11P027578	3.31
518	TSC2	TSC Complex Subunit 2	Protein Coding	P49815	56	GC16P019875	3.3
519	MIR155	MicroRNA 155	RNA Gene		23	GC21P025573	3.29
520	VTN	Vitronectin	Protein Coding	P04004	51	GC17M056460	3.29
521	PIGR	Polymeric Immunoglobulin Receptor	Protein Coding	P01833	48	GC01M206928	3.28
522	FAS	Fas Cell Surface Death Receptor	Protein Coding	P25445	57	GC10P096667	3.28
523	EPX	Eosinophil Peroxidase	Protein Coding	P11678	50	GC17P058192	3.27
524	IRF6	Interferon Regulatory Factor 6	Protein Coding	O14896	50	GC01M209785	3.27
525	FIG4	FIG4 Phosphoinositide 5-Phosphatase	Protein Coding	Q92562	51	GC06P109691	3.27
526	CCN2	Cellular Communication Network Factor 2	Protein Coding	P29279	53	GC06M131948	3.27
527	SETD2	SET Domain Containing 2, Histone Lysine Methyltransferase	Protein Coding	Q9BYW2	53	GC03M047033	3.27
528	STAG2	Stromal Antigen 2	Protein Coding	Q8N3U4	52	GC0XP123960	3.26
529	LTBP3	Latent Transforming Growth Factor Beta Binding Protein 3	Protein Coding	Q9NS15	51	GC11M065538	3.26
530	NOD2	Nucleotide Binding Oligomerization Domain Containing 2	Protein Coding	Q9HC29	55	GC16P050693	3.25
531	MIAT	Myocardial Infarction Associated Transcript	RNA Gene		27	GC22P026646	3.25
532	ARSB	Arylsulfatase B	Protein Coding	P15848	54	GC05M078777	3.24
533	CD1E	CD1e Molecule	Protein Coding	P15812	44	GC01P158354	3.24
534	PDHA1	Pyruvate Dehydrogenase E1 Subunit Alpha 1	Protein Coding	P08559	54	GC0XP019343	3.24
535	CSPP1	Centrosome And Spindle Pole Associated Protein 1	Protein Coding	Q1MSJ5	46	GC08P067062	3.24
536	KIAA0586	KIAA0586	Protein Coding	Q9BVV6	42	GC14P058427	3.24
537	GSTM1	Glutathione S-Transferase Mu 1	Protein Coding	P09488	49	GC01P109687	3.23
538	PPP1CA	Protein Phosphatase 1 Catalytic Subunit Alpha	Protein Coding	P62136	53	GC11M106215	3.23
539	CLEC1A	C-Type Lectin Domain Family 1 Member A	Protein Coding	Q8NC01	48	GC12M024094	3.22
540	CDCA7L	Cell Division Cycle Associated 7 Like	Protein Coding	Q96GN5	47	GC07M021900	3.22
541	DYNC2H1	Dynein Cytoplasmic 2 Heavy Chain 1	Protein Coding	Q8NCM8	45	GC11P103109	3.22
542	SRPRA	SRP Receptor Subunit Alpha	Protein Coding	P08240	44	GC11M126255	3.22
543	SPECC1L-ADORA2A	SPECC1L-ADORA2A Readthrough (NMD Candidate)	RNA Gene		18	GC22P049450	3.22
544	HFE-AS1	HFE Antisense RNA 1	RNA Gene		11	GC06M026085	3.22
545	BLM	BLM RecQ Like Helicase	Protein Coding	P54132	56	GC15P090717	3.22
546	PIGA	Phosphatidylinositol Glycan Anchor Biosynthesis Class A	Protein Coding	P37287	50	GC0XM015319	3.22
547	COL3A1	Collagen Type III Alpha 1 Chain	Protein Coding	P02461	54	GC02P188974	3.22
548	PMM2	Phosphomannomutase 2	Protein Coding	O15305	53	GC16P008788	3.22
549	FMO3	Flavin Containing Dimethylaniline Monoxygenase 3	Protein Coding	P31513	53	GC01P171090	3.21
550	KCNJ6	Potassium Inwardly Rectifying Channel Subfamily J Member 6	Protein Coding	P48051	53	GC21M037607	3.21
551	FBXW7	F-Box And WD Repeat Domain Containing 7	Protein Coding	Q969H0	52	GC04M152321	3.21
552	SIAH1	Siah E3 Ubiquitin Protein Ligase 1	Protein Coding	Q8IUQ4	52	GC16M048357	3.21
553	STK36	Serine/Threonine Kinase 36	Protein Coding	Q9NRP7	51	GC02P218672	3.21
554	CAVIN1	Caveolae Associated Protein 1	Protein Coding	Q6NZI2	48	GC17M057143	3.21
555	PKP1	Plakophilin 1	Protein Coding	Q13835	48	GC01P201283	3.21
556	TK2	Thymidine Kinase 2	Protein Coding	O00142	48	GC16M066508	3.21
557	MED25	Mediator Complex Subunit 25	Protein Coding	Q71SY5	47	GC19P080065	3.21
558	TBCD	Tubulin Folding Cofactor D	Protein Coding	Q9BTW9	47	GC17P082752	3.21
559	WDR35	WD Repeat Domain 35	Protein Coding	Q9P2L0	47	GC02M019910	3.21
560	ORC6	Origin Recognition Complex Subunit 6	Protein Coding	Q9Y5N6	46	GC16P046689	3.21
561	PKHD1	PKHD1 Ciliary IPT Domain Containing Fibrocystin/Polyductin	Protein Coding	P08F94	46	GC06M078277	3.21
562	GAS8	Growth Arrest Specific 8	Protein Coding	O95995	45	GC16P090019	3.21
563	FCHO1	FCH And Mu Domain Containing Endocytic Adaptor 1	Protein Coding	O14526	44	GC19P079226	3.21
564	HYDIN	HYDIN Axonemal Central Pair Apparatus Protein	Protein Coding	Q4G0P3	44	GC16M071359	3.21
565	ODAD2	Outer Dynein Arm Docking Complex Subunit 2	Protein Coding	Q5T2S8	44	GC10M028065	3.21
566	ZBTB7A	Zinc Finger And BTB Domain Containing 7A	Protein Coding	O95365	44	GC19M008428	3.21
567	ZNFX1	Zinc Finger NFX1-Type Containing 1	Protein Coding	Q9P2E3	44	GC20M049373	3.21
568	CCDC39	Coiled-Coil Domain Containing 39	Protein Coding	Q9UFE4	43	GC03M180602	3.21
569	ITGA7	Integrin Subunit Alpha 7	Protein Coding	Q13683	54	GC12M055684	3.21
570	SOD1	Superoxide Dismutase 1	Protein Coding	P00441	60	GC21P031659	3.2
571	CCR5	C-C Motif Chemokine Receptor 5	Protein Coding	P51681	53	GC03P050771	3.18
572	ATP6V0A1	ATPase H+ Transporting V0 Subunit A1	Protein Coding	Q93050	50	GC17P042458	3.18
573	CRLF1	Cytokine Receptor Like Factor 1	Protein Coding	O75462	50	GC19M018572	3.18
574	SLC25A24	Solute Carrier Family 25 Member 24	Protein Coding	Q6NUK1	50	GC01M108134	3.18
575	PIGN	Phosphatidylinositol Glycan Anchor Biosynthesis Class N	Protein Coding	O95427	48	GC18M061905	3.18
576	MIR409	MicroRNA 409	RNA Gene		21	GC14P111887	3.16
577	CORO1A	Coronin 1A	Protein Coding	P31146	51	GC16P045027	3.16
578	TBC1D24	TBC1 Domain Family Member 24	Protein Coding	Q9ULP9	46	GC16P002475	3.15
579	MIR15A	MicroRNA 15a	RNA Gene		18	GC13M050049	3.15
580	CD1D	CD1d Molecule	Protein Coding	P15813	50	GC01P158178	3.15
581	LINC01554	Long Intergenic Non-Protein Coding RNA 1554	RNA Gene	Q52M75	25	GC05P095838	3.15
582	HGF	Hepatocyte Growth Factor	Protein Coding	P14210	58	GC07M081699	3.14
583	THBD	Thrombomodulin	Protein Coding	P07204	53	GC20M023026	3.13
584	TSC1	TSC Complex Subunit 1	Protein Coding	Q92574	54	GC09M132891	3.13
585	CARD9	Caspase Recruitment Domain Family Member 9	Protein Coding	Q9H257	51	GC09M136364	3.11
586	CFP	Complement Factor Properdin	Protein Coding	P27918	50	GC0XM047623	3.11
587	CACNA1C	Calcium Voltage-Gated Channel Subunit Alpha1 C	Protein Coding	Q13936	56	GC12P001970	3.11
588	SMARCB1	SWI/SNF Related, Matrix Associated, Actin Dependent Regulator Of Chromatin, Subfamily B, Member 1	Protein Coding	Q12824	53	GC22P023786	3.09
589	UBB	Ubiquitin B	Protein Coding	P0CG47	51	GC17P016380	3.09
590	RSPH4A	Radial Spoke Head Component 4A	Protein Coding	Q5TD94	45	GC06P116616	3.09
591	MIR34C	MicroRNA 34c	RNA Gene		24	GC11P112070	3.09
592	MIR29A	MicroRNA 29a	RNA Gene		24	GC07M130876	3.09
593	KRT18	Keratin 18	Protein Coding	P05783	57	GC12P052948	3.09
594	ITGAL	Integrin Subunit Alpha L	Protein Coding	P20701	53	GC16P030472	3.08
595	CASP8	Caspase 8	Protein Coding	Q14790	59	GC02P201233	3.07
596	CFB	Complement Factor B	Protein Coding	P00751	54	GC06P031945	3.07
597	CSF1	Colony Stimulating Factor 1	Protein Coding	P09603	51	GC01P109911	3.07
598	PLCG2	Phospholipase C Gamma 2	Protein Coding	P16885	59	GC16P081773	3.07
599	ZBTB24	Zinc Finger And BTB Domain Containing 24	Protein Coding	O43167	45	GC06M109476	3.06
600	EEF1A1	Eukaryotic Translation Elongation Factor 1 Alpha 1	Protein Coding	P68104	50	GC06M078497	3.06
601	SCNN1B	Sodium Channel Epithelial 1 Subunit Beta	Protein Coding	P51168	55	GC16P023278	3.05
602	SCNN1G	Sodium Channel Epithelial 1 Subunit Gamma	Protein Coding	P51170	54	GC16P023182	3.05
603	TECPR2	Tectonin Beta-Propeller Repeat Containing 2	Protein Coding	O15040	43	GC14P102362	3.05
604	MSX1	Msh Homeobox 1	Protein Coding	P28360	51	GC04P004861	3.04
605	HACD1	3-Hydroxyacyl-CoA Dehydratase 1	Protein Coding	B0YJ81	48	GC10M017589	3.04
606	MIRLET7E	MicroRNA Let-7e	RNA Gene		22	GC19P080164	3.03
607	TLR1	Toll Like Receptor 1	Protein Coding	Q15399	55	GC04M038793	3.02
608	LCK	LCK Proto-Oncogene, Src Family Tyrosine Kinase	Protein Coding	P06239	59	GC01P032251	3.02
609	ELP6	Elongator Acetyltransferase Complex Subunit 6	Protein Coding	Q0PNE2	40	GC03M047495	3.02
610	SSB	Small RNA Binding Exonuclease Protection Factor La	Protein Coding	P05455	48	GC02P169791	3.02
611	SOD2	Superoxide Dismutase 2	Protein Coding	P04179	54	GC06M159669	3.02
612	SPARC	Secreted Protein Acidic And Cysteine Rich	Protein Coding	P09486	56	GC05M151661	3.01
613	CSF2RB	Colony Stimulating Factor 2 Receptor Subunit Beta	Protein Coding	P32927	54	GC22P036913	3.01
614	MASP1	MBL Associated Serine Protease 1	Protein Coding	P48740	55	GC03M187216	3.01
615	TREX1	Three Prime Repair Exonuclease 1	Protein Coding	Q9NSU2	49	GC03P050895	3
616	CD80	CD80 Molecule	Protein Coding	P33681	51	GC03M119524	3
617	PRL	Prolactin	Protein Coding	P01236	50	GC06M022287	3
618	MAPK8	Mitogen-Activated Protein Kinase 8	Protein Coding	P45983	57	GC10P048306	2.99
619	LGALS3	Galectin 3	Protein Coding	P17931	52	GC14P055124	2.99
620	CP	Ceruloplasmin	Protein Coding	P00450	55	GC03M149162	2.99
621	MAN2B1	Mannosidase Alpha Class 2B Member 1	Protein Coding	O00754	52	GC19M015043	2.98
622	LY75	Lymphocyte Antigen 75	Protein Coding	O60449	47	GC02M159803	2.97
623	REL	REL Proto-Oncogene, NF-KB Subunit	Protein Coding	Q04864	53	GC02P060881	2.97
624	GCLC	Glutamate-Cysteine Ligase Catalytic Subunit	Protein Coding	P48506	52	GC06M053497	2.97
625	STING1	Stimulator Of Interferon Response CGAMP Interactor 1	Protein Coding	Q86WV6	48	GC05M139480	2.96
626	PTEN	Phosphatase And Tensin Homolog	Protein Coding	P60484	59	GC10P096651	2.95
627	CD55	CD55 Molecule (Cromer Blood Group)	Protein Coding	P08174	56	GC01P207321	2.95
628	CYP21A2	Cytochrome P450 Family 21 Subfamily A Member 2	Protein Coding	P08686	51	GC06P100226	2.95
629	GREM1	Gremlin 1, DAN Family BMP Antagonist	Protein Coding	O60565	50	GC15P050453	2.95
630	CCL24	C-C Motif Chemokine Ligand 24	Protein Coding	O00175	44	GC07M077712	2.94
631	FCGR3A	Fc Gamma Receptor IIIa	Protein Coding	P08637	53	GC01M161541	2.94
632	MIR143	MicroRNA 143	RNA Gene		26	GC05P149417	2.94
633	NDUFA6	NADH:Ubiquinone Oxidoreductase Subunit A6	Protein Coding	P56556	50	GC22M042085	2.93
634	PLCH1	Phospholipase C Eta 1	Protein Coding	Q4KWH8	49	GC03M155381	2.93
635	TIMM8A	Translocase Of Inner Mitochondrial Membrane 8A	Protein Coding	O60220	49	GC0XM101345	2.93
636	NADK2	NAD Kinase 2, Mitochondrial	Protein Coding	Q4G0N4	44	GC05M036194	2.93
637	AGTR2	Angiotensin II Receptor Type 2	Protein Coding	P50052	51	GC0XP116170	2.93
638	POMC	Proopiomelanocortin	Protein Coding	P01189	55	GC02M025160	2.92
639	MALT1	MALT1 Paracaspase	Protein Coding	Q9UDY8	55	GC18P058671	2.92
640	PTAFR	Platelet Activating Factor Receptor	Protein Coding	P25105	49	GC01M028147	2.92
641	CD1C	CD1c Molecule	Protein Coding	P29017	45	GC01P158289	2.91
642	GATA6	GATA Binding Protein 6	Protein Coding	Q92908	53	GC18P022169	2.9
643	TSLP	Thymic Stromal Lymphopoietin	Protein Coding	Q969D9	46	GC05P111070	2.9
644	KDM5C	Lysine Demethylase 5C	Protein Coding	P41229	53	GC0XM053176	2.9
645	OFD1	OFD1 Centriole And Centriolar Satellite Protein	Protein Coding	O75665	49	GC0XP013714	2.89
646	TBX20	T-Box Transcription Factor 20	Protein Coding	Q9UMR3	48	GC07M035237	2.89
647	TRPV1	Transient Receptor Potential Cation Channel Subfamily V Member 1	Protein Coding	Q8NER1	55	GC17M003565	2.89
648	COL1A1	Collagen Type I Alpha 1 Chain	Protein Coding	P02452	56	GC17M057583	2.89
649	TNXB	Tenascin XB	Protein Coding	P22105	50	GC06M077922	2.88
650	TTR	Transthyretin	Protein Coding	P02766	55	GC18P031557	2.88
651	TRD-GTC9-1	TRNA-Asp (Anticodon GTC) 9-1	RNA Gene		8	GC01P161922	2.87
652	YWHAE	Tyrosine 3-Monooxygenase/Tryptophan 5-Monooxygenase Activation Protein Epsilon	Protein Coding	P62258	56	GC17M012236	2.86
653	PWAR1	Prader Willi/Angelman Region RNA 1	RNA Gene		17	GC15P025135	2.86
654	RECQL4	RecQ Like Helicase 4	Protein Coding	O94761	48	GC08M145925	2.86
655	ARG1	Arginase 1	Protein Coding	P05089	56	GC06P131473	2.85
656	CTNNB1	Catenin Beta 1	Protein Coding	P35222	60	GC03P041194	2.85
657	S100A4	S100 Calcium Binding Protein A4	Protein Coding	P26447	52	GC01M153543	2.85
658	MIR146B	MicroRNA 146b	RNA Gene		24	GC10P102436	2.85
659	BSG	Basigin (Ok Blood Group)	Protein Coding	P35613	51	GC19P000571	2.85
660	BMP6	Bone Morphogenetic Protein 6	Protein Coding	P22004	52	GC06P007726	2.83
661	APP	Amyloid Beta Precursor Protein	Protein Coding	P05067	58	GC21M025880	2.83
662	MIR320A	MicroRNA 320a	RNA Gene		24	GC08M022284	2.82
663	MED1	Mediator Complex Subunit 1	Protein Coding	Q15648	48	GC17M039404	2.82
664	HLA-C	Major Histocompatibility Complex, Class I, C	Protein Coding	P10321	51	GC06M077856	2.82
665	S100A9	S100 Calcium Binding Protein A9	Protein Coding	P06702	50	GC01P153357	2.81
666	BPI	Bactericidal Permeability Increasing Protein	Protein Coding	P17213	48	GC20P038304	2.8
667	TTN	Titin	Protein Coding	Q8WZ42	55	GC02M178525	2.79
668	LYZ	Lysozyme	Protein Coding	P61626	53	GC12P069348	2.79
669	TNFRSF25	TNF Receptor Superfamily Member 25	Protein Coding	Q93038	50	GC01M006460	2.79
670	VEGFD	Vascular Endothelial Growth Factor D	Protein Coding	O43915	48	GC0XM015345	2.79
671	SNRNP70	Small Nuclear Ribonucleoprotein U1 Subunit 70	Protein Coding	P08621	47	GC19P049085	2.79
672	CD3G	CD3 Gamma Subunit Of T-Cell Receptor Complex	Protein Coding	P09693	54	GC11P118344	2.78
673	PCAT1	Prostate Cancer Associated Transcript 1	RNA Gene		20	GC08P126553	2.78
674	LIPK	Lipase Family Member K	Protein Coding	Q5VXJ0	43	GC10P096662	2.78
675	GATA4	GATA Binding Protein 4	Protein Coding	P43694	55	GC08P011676	2.78
676	MYH6	Myosin Heavy Chain 6	Protein Coding	P13533	52	GC14M023381	2.78
677	TCIRG1	T Cell Immune Regulator 1, ATPase H+ Transporting V0 Subunit A3	Protein Coding	Q13488	52	GC11P072443	2.78
678	LAMA3	Laminin Subunit Alpha 3	Protein Coding	Q16787	51	GC18P023689	2.78
679	MTM1	Myotubularin 1	Protein Coding	Q13496	50	GC0XP150562	2.78
680	FOCAD	Focadhesin	Protein Coding	Q5VW36	41	GC09P020728	2.78
681	G6PD	Glucose-6-Phosphate Dehydrogenase	Protein Coding	P11413	57	GC0XM154573	2.77
682	CAMP	Cathelicidin Antimicrobial Peptide	Protein Coding	P49913	46	GC03P050882	2.77
683	VCP	Valosin Containing Protein	Protein Coding	P55072	57	GC09M035056	2.77
684	GATA2	GATA Binding Protein 2	Protein Coding	P23769	56	GC03M128479	2.77
685	HSPA5	Heat Shock Protein Family A (Hsp70) Member 5	Protein Coding	P11021	55	GC09M125234	2.77
686	GRP	Gastrin Releasing Peptide	Protein Coding	P07492	47	GC18P059220	2.76
687	RAB5A	RAB5A, Member RAS Oncogene Family	Protein Coding	P20339	51	GC03P019948	2.76
688	TOP1	DNA Topoisomerase I	Protein Coding	P11387	55	GC20P041028	2.76
689	TPM2	Tropomyosin 2	Protein Coding	P07951	53	GC09M035672	2.75
690	ARID1A	AT-Rich Interaction Domain 1A	Protein Coding	O14497	52	GC01P026693	2.75
691	MAP3K20	Mitogen-Activated Protein Kinase Kinase Kinase 20	Protein Coding	Q9NYL2	52	GC02P173076	2.75
692	SMARCC2	SWI/SNF Related, Matrix Associated, Actin Dependent Regulator Of Chromatin Subfamily C Member 2	Protein Coding	Q8TAQ2	51	GC12M057232	2.75
693	SOX4	SRY-Box Transcription Factor 4	Protein Coding	Q06945	51	GC06P021593	2.75
694	DPF2	Double PHD Fingers 2	Protein Coding	Q92785	50	GC11P072186	2.75
695	SMARCD1	SWI/SNF Related, Matrix Associated, Actin Dependent Regulator Of Chromatin, Subfamily D, Member 1	Protein Coding	Q96GM5	49	GC12P050085	2.75
696	ARID2	AT-Rich Interaction Domain 2	Protein Coding	Q68CP9	48	GC12P045729	2.75
697	SOX11	SRY-Box Transcription Factor 11	Protein Coding	P35716	48	GC02P005707	2.75
698	GRHL3	Grainyhead Like Transcription Factor 3	Protein Coding	Q8TE85	44	GC01P025559	2.75
699	UCA1	Urothelial Cancer Associated 1	RNA Gene		26	GC19P015828	2.75
700	MIR99B	MicroRNA 99b	RNA Gene		22	GC19P051692	2.75
701	NAGLU	N-Acetyl-Alpha-Glucosaminidase	Protein Coding	P54802	50	GC17P071886	2.75
702	IL4R	Interleukin 4 Receptor	Protein Coding	P24394	55	GC16P044786	2.74
703	EDNRA	Endothelin Receptor Type A	Protein Coding	P25101	56	GC04P147480	2.74
704	CD36	CD36 Molecule	Protein Coding	P16671	57	GC07P080369	2.74
705	CYP1A1	Cytochrome P450 Family 1 Subfamily A Member 1	Protein Coding	P04798	55	GC15M074719	2.74
706	IL1RAPL2	Interleukin 1 Receptor Accessory Protein Like 2	Protein Coding	Q9NP60	47	GC0XP104566	2.72
707	CACNA1G-AS1	CACNA1G Antisense RNA 1	RNA Gene		20	GC17M057623	2.72
708	OTUD5	OTU Deubiquitinase 5	Protein Coding	Q96G74	46	GC0XM048922	2.72
709	BRCA1	BRCA1 DNA Repair Associated	Protein Coding	P38398	57	GC17M043044	2.72
710	SERPINC1	Serpin Family C Member 1	Protein Coding	P01008	57	GC01M174732	2.72
711	C4A	Complement C4A (Rodgers Blood Group)	Protein Coding	P0C0L4	50	GC06P100225	2.71
712	PABPN1	Poly(A) Binding Protein Nuclear 1	Protein Coding	Q86U42	52	GC14P037875	2.71
713	HEXA	Hexosaminidase Subunit Alpha	Protein Coding	P06865	53	GC15M072340	2.71
714	CD86	CD86 Molecule	Protein Coding	P42081	51	GC03P122055	2.69
715	STAT1	Signal Transducer And Activator Of Transcription 1	Protein Coding	P42224	60	GC02M190908	2.68
716	VDAC1	Voltage Dependent Anion Channel 1	Protein Coding	P21796	53	GC05M133975	2.68
717	CD40	CD40 Molecule	Protein Coding	P25942	57	GC20P046118	2.67
718	IL21	Interleukin 21	Protein Coding	Q9HBE4	52	GC04M122612	2.66
719	CITED2	Cbp/P300 Interacting Transactivator With Glu/Asp Rich Carboxy-Terminal Domain 2	Protein Coding	Q99967	50	GC06M139371	2.66
720	TINF2	TERF1 Interacting Nuclear Factor 2	Protein Coding	Q9BSI4	48	GC14M024945	2.66
721	MIR30A	MicroRNA 30a	RNA Gene		22	GC06M071403	2.66
722	LAMP1	Lysosomal Associated Membrane Protein 1	Protein Coding	P11279	50	GC13P113297	2.66
723	CTSG	Cathepsin G	Protein Coding	P08311	52	GC14M024573	2.65
724	ATP6V1B2	ATPase H+ Transporting V1 Subunit B2	Protein Coding	P21281	54	GC08P020197	2.65
725	CSF2RA	Colony Stimulating Factor 2 Receptor Subunit Alpha	Protein Coding	P15509	52	GC0XP001990	2.65
726	SDHD	Succinate Dehydrogenase Complex Subunit D	Protein Coding	O14521	51	GC11P112100	2.65
727	TFG	Trafficking From ER To Golgi Regulator	Protein Coding	Q92734	51	GC03P100709	2.65
728	SNAP29	Synaptosome Associated Protein 29	Protein Coding	O95721	48	GC22P020859	2.65
729	PTCD3	Pentatricopeptide Repeat Domain 3	Protein Coding	Q96EY7	47	GC02P086106	2.65
730	LRIF1	Ligand Dependent Nuclear Receptor Interacting Factor 1	Protein Coding	Q5T3J3	43	GC01M110874	2.65
731	MYO1H	Myosin IH	Protein Coding	Q8N1T3	41	GC12P109311	2.65
732	S100A12	S100 Calcium Binding Protein A12	Protein Coding	P80511	44	GC01M153373	2.65
733	WDR45	WD Repeat Domain 45	Protein Coding	Q9Y484	47	GC0XM049074	2.64
734	NIPBL	NIPBL Cohesin Loading Factor	Protein Coding	Q6KC79	50	GC05P036876	2.64
735	UNC5C	Unc-5 Netrin Receptor C	Protein Coding	O95185	48	GC04M095162	2.64
736	KRAS	KRAS Proto-Oncogene, GTPase	Protein Coding	P01116	59	GC12M025204	2.63
737	PLAUR	Plasminogen Activator, Urokinase Receptor	Protein Coding	Q03405	52	GC19M043646	2.63
738	RAB7B	RAB7B, Member RAS Oncogene Family	Protein Coding	Q96AH8	37	GC01M205976	2.62
739	FA2H	Fatty Acid 2-Hydroxylase	Protein Coding	Q7L5A8	52	GC16M074712	2.62
740	GRN	Granulin Precursor	Protein Coding	P28799	55	GC17P044345	2.61
741	XIAP	X-Linked Inhibitor Of Apoptosis	Protein Coding	P98170	59	GC0XP123859	2.61
742	FCN2	Ficolin 2	Protein Coding	Q15485	50	GC09P134864	2.6
743	PI3	Peptidase Inhibitor 3	Protein Coding	P19957	44	GC20P045174	2.6
744	MAPT	Microtubule Associated Protein Tau	Protein Coding	P10636	57	GC17P045894	2.6
745	SLC11A1	Solute Carrier Family 11 Member 1	Protein Coding	P49279	53	GC02P218382	2.6
746	IGH	Immunoglobulin Heavy Locus	Protein Coding		21	GC14M114369	2.59
747	IL6R	Interleukin 6 Receptor	Protein Coding	P08887	57	GC01P154405	2.59
748	SLC17A5	Solute Carrier Family 17 Member 5	Protein Coding	Q9NRA2	52	GC06M073593	2.59
749	JAK1	Janus Kinase 1	Protein Coding	P23458	60	GC01M064833	2.59
750	MIR199A1	MicroRNA 199a-1	RNA Gene		22	GC19M010817	2.58
751	FGF7	Fibroblast Growth Factor 7	Protein Coding	P21781	50	GC15P049423	2.58
752	ACADVL	Acyl-CoA Dehydrogenase Very Long Chain	Protein Coding	P49748	52	GC17P007223	2.58
753	KLF4	KLF Transcription Factor 4	Protein Coding	O43474	52	GC09M107484	2.58
754	SELE	Selectin E	Protein Coding	P16581	50	GC01M169722	2.57
755	IFNG-AS1	IFNG Antisense RNA 1	RNA Gene		21	GC12P067989	2.57
756	LINC00426	Long Intergenic Non-Protein Coding RNA 426	RNA Gene		19	GC13M030436	2.57
757	IL21R-AS1	IL21R Antisense RNA 1	RNA Gene		18	GC16M027460	2.57
758	CXCR2P1	C-X-C Motif Chemokine Receptor 2 Pseudogene 1	Pseudogene		17	GC02M218059	2.57
759	EP300-AS1	EP300 Antisense RNA 1	RNA Gene		17	GC22M041174	2.57
760	LINC02384	Long Intergenic Non-Protein Coding RNA 2384	RNA Gene		17	GC12M068334	2.57
761	MIR25	MicroRNA 25	RNA Gene		22	GC07M100093	2.56
762	TBC1D5	TBC1 Domain Family Member 5	Protein Coding	Q92609	44	GC03M017157	2.56
763	DCN	Decorin	Protein Coding	P07585	54	GC12M091140	2.56
764	CCR2	C-C Motif Chemokine Receptor 2	Protein Coding	P41597	52	GC03P050770	2.56
765	MAPK14	Mitogen-Activated Protein Kinase 14	Protein Coding	Q16539	58	GC06P100333	2.55
766	NHP2	NHP2 Ribonucleoprotein	Protein Coding	Q9NX24	50	GC05M178149	2.54
767	NOP10	NOP10 Ribonucleoprotein	Protein Coding	Q9NPE3	48	GC15M036695	2.54
768	SGSH	N-Sulfoglucosamine Sulfohydrolase	Protein Coding	P51688	52	GC17M080206	2.54
769	CCL26	C-C Motif Chemokine Ligand 26	Protein Coding	Q9Y258	45	GC07M075769	2.54
770	TNC	Tenascin C	Protein Coding	P24821	56	GC09M115019	2.54
771	EGF	Epidermal Growth Factor	Protein Coding	P01133	58	GC04P109912	2.54
772	TUBA1A	Tubulin Alpha 1a	Protein Coding	Q71U36	56	GC12M049184	2.53
773	LOX	Lysyl Oxidase	Protein Coding	P28300	54	GC05M122063	2.53
774	CFTR-AS1	CFTR Antisense RNA 1	RNA Gene		15	GC07M117542	2.53
775	ANK2	Ankyrin 2	Protein Coding	Q01484	48	GC04P112715	2.52
776	GSTP1	Glutathione S-Transferase Pi 1	Protein Coding	P09211	57	GC11P067583	2.52
777	FER	FER Tyrosine Kinase	Protein Coding	P16591	53	GC05P108747	2.52
778	PPARA	Peroxisome Proliferator Activated Receptor Alpha	Protein Coding	Q07869	51	GC22P046150	2.51
779	STK4	Serine/Threonine Kinase 4	Protein Coding	Q13043	56	GC20P044966	2.51
780	PLA2G2A	Phospholipase A2 Group IIA	Protein Coding	P14555	54	GC01M019975	2.51
781	IL23A	Interleukin 23 Subunit Alpha	Protein Coding	Q9NPF7	46	GC12P057846	2.5
782	DUOX2	Dual Oxidase 2	Protein Coding	Q9NRD8	51	GC15M045092	2.49
783	IRF8	Interferon Regulatory Factor 8	Protein Coding	Q02556	52	GC16P085898	2.49
784	LAMB3	Laminin Subunit Beta 3	Protein Coding	Q13751	52	GC01M209614	2.49
785	POLR3A	RNA Polymerase III Subunit A	Protein Coding	O14802	52	GC10M078802	2.49
786	FANCF	FA Complementation Group F	Protein Coding	Q9NPI8	49	GC11M022600	2.49
787	DNAI1	Dynein Axonemal Intermediate Chain 1	Protein Coding	Q9UI46	47	GC09P034457	2.49
788	SLC35A1	Solute Carrier Family 35 Member A1	Protein Coding	P78382	45	GC06P087470	2.49
789	ZNF699	Zinc Finger Protein 699	Protein Coding	Q32M78	43	GC19M009294	2.49
790	MCIDAS	Multiciliate Differentiation And DNA Synthesis Associated Cell Cycle Protein	Protein Coding	D6RGH6	35	GC05M055219	2.49
791	NOX4	NADPH Oxidase 4	Protein Coding	Q9NPH5	50	GC11M089324	2.49
792	PSMB8	Proteasome 20S Subunit Beta 8	Protein Coding	P28062	56	GC06M032840	2.49
793	MIR423	MicroRNA 423	RNA Gene		21	GC17P030117	2.49
794	NAGA	Alpha-N-Acetylgalactosaminidase	Protein Coding	P17050	52	GC22M042058	2.48
795	KMT2C	Lysine Methyltransferase 2C	Protein Coding	Q8NEZ4	51	GC07M152134	2.48
796	CD209	CD209 Molecule	Protein Coding	Q9NNX6	50	GC19M007739	2.48
797	GJA1	Gap Junction Protein Alpha 1	Protein Coding	P17302	57	GC06P121436	2.47
798	RAB8A	RAB8A, Member RAS Oncogene Family	Protein Coding	P61006	46	GC19P016111	2.47
799	MIR106B	MicroRNA 106b	RNA Gene		24	GC07M103707	2.46
800	MIR93	MicroRNA 93	RNA Gene		24	GC07M103702	2.46
801	NCF4-AS1	NCF4 Antisense RNA 1	RNA Gene		18	GC22M065934	2.46
802	ITGA4	Integrin Subunit Alpha 4	Protein Coding	P13612	55	GC02P181456	2.45
803	BDNF	Brain Derived Neurotrophic Factor	Protein Coding	P23560	56	GC11M027654	2.45
804	MIR193A	MicroRNA 193a	RNA Gene		22	GC17P031559	2.44
805	FKTN	Fukutin	Protein Coding	O75072	47	GC09P105558	2.44
806	HBG2	Hemoglobin Subunit Gamma 2	Protein Coding	P69892	48	GC11M007502	2.44
807	TCF21	Transcription Factor 21	Protein Coding	O43680	43	GC06P133889	2.43
808	CD52	CD52 Molecule	Protein Coding	P31358	44	GC01P026317	2.43
809	FLNA	Filamin A	Protein Coding	P21333	55	GC0XM154348	2.42
810	CXCR5	C-X-C Motif Chemokine Receptor 5	Protein Coding	P32302	48	GC11P118928	2.42
811	FHIT	Fragile Histidine Triad Diadenosine Triphosphatase	Protein Coding	P49789	51	GC03M059747	2.42
812	MIR338	MicroRNA 338	RNA Gene		21	GC17M081150	2.41
813	TNFRSF8	TNF Receptor Superfamily Member 8	Protein Coding	P28908	50	GC01P012063	2.41
814	CLN3	CLN3 Lysosomal/Endosomal Transmembrane Protein, Battenin	Protein Coding	Q13286	50	GC16M028466	2.4
815	RAB1A	RAB1A, Member RAS Oncogene Family	Protein Coding	P62820	48	GC02M065072	2.4
816	GZMB	Granzyme B	Protein Coding	P10144	54	GC14M024630	2.4
817	TRAF6	TNF Receptor Associated Factor 6	Protein Coding	Q9Y4K3	53	GC11M036467	2.4
818	CCR1	C-C Motif Chemokine Receptor 1	Protein Coding	P32246	52	GC03M046218	2.4
819	KRT10	Keratin 10	Protein Coding	P13645	50	GC17M040818	2.39
820	SMAD7	SMAD Family Member 7	Protein Coding	O15105	51	GC18M048919	2.39
821	TLR8	Toll Like Receptor 8	Protein Coding	Q9NR97	56	GC0XP012924	2.39
822	HGSNAT	Heparan-Alpha-Glucosaminide N-Acetyltransferase	Protein Coding	Q68CP4	44	GC08P043140	2.37
823	MIR486-1	MicroRNA 486-1	RNA Gene		21	GC08M041660	2.37
824	STX1A	Syntaxin 1A	Protein Coding	Q16623	55	GC07M074047	2.36
825	LIF	LIF Interleukin 6 Family Cytokine	Protein Coding	P15018	50	GC22M030240	2.36
826	CD27-AS1	CD27 Antisense RNA 1	RNA Gene		18	GC12M006439	2.36
827	FAT1	FAT Atypical Cadherin 1	Protein Coding	Q14517	46	GC04M186587	2.35
828	ERCC2	ERCC Excision Repair 2, TFIIH Core Complex Helicase Subunit	Protein Coding	P18074	54	GC19M045349	2.35
829	OLR1	Oxidized Low Density Lipoprotein Receptor 1	Protein Coding	P78380	50	GC12M024096	2.35
830	LCN2	Lipocalin 2	Protein Coding	P80188	52	GC09P128149	2.35
831	FLNC	Filamin C	Protein Coding	Q14315	52	GC07P128830	2.35
832	CD276	CD276 Molecule	Protein Coding	Q5ZPR3	49	GC15P073683	2.34
833	MIR142	MicroRNA 142	RNA Gene		24	GC17M058331	2.34
834	CAT	Catalase	Protein Coding	P04040	59	GC11P034460	2.33
835	NFE2L2	NFE2 Like BZIP Transcription Factor 2	Protein Coding	Q16236	58	GC02M177227	2.33
836	WNT5A	Wnt Family Member 5A	Protein Coding	P41221	57	GC03M055465	2.32
837	COL1A2	Collagen Type I Alpha 2 Chain	Protein Coding	P08123	54	GC07P094394	2.32
838	CCR3	C-C Motif Chemokine Receptor 3	Protein Coding	P51677	52	GC03P050766	2.32
839	DDR1	Discoidin Domain Receptor Tyrosine Kinase 1	Protein Coding	Q08345	53	GC06P100184	2.31
840	GNS	Glucosamine (N-Acetyl)-6-Sulfatase	Protein Coding	P15586	51	GC12M064713	2.3
841	MIR17	MicroRNA 17	RNA Gene		22	GC13P091350	2.3
842	PTX3	Pentraxin 3	Protein Coding	P26022	50	GC03P157436	2.3
843	CDK5RAP2	CDK5 Regulatory Subunit Associated Protein 2	Protein Coding	Q96SN8	47	GC09M120388	2.29
844	ACTB	Actin Beta	Protein Coding	P60709	56	GC07M005527	2.29
845	MIR214	MicroRNA 214	RNA Gene		25	GC01M172234	2.29
846	HSPE1	Heat Shock Protein Family E (Hsp10) Member 1	Protein Coding	P61604	49	GC02P197501	2.28
847	MB	Myoglobin	Protein Coding	P02144	50	GC22M035606	2.27
848	PSEN1	Presenilin 1	Protein Coding	P49768	60	GC14P073136	2.27
849	SIRT1	Sirtuin 1	Protein Coding	Q96EB6	56	GC10P067884	2.27
850	UNG	Uracil DNA Glycosylase	Protein Coding	P13051	54	GC12P109097	2.27
851	ENSG00000277577		RNA Gene		6	GC0XM073831	2.27
852	SMAD3	SMAD Family Member 3	Protein Coding	P84022	60	GC15P067063	2.27
853	SNAI1	Snail Family Transcriptional Repressor 1	Protein Coding	O95863	50	GC20P049982	2.27
854	CCN4	Cellular Communication Network Factor 4	Protein Coding	O95388	46	GC08P133192	2.27
855	MIR196A1	MicroRNA 196a-1	RNA Gene		24	GC17M048632	2.27
856	PIK3CA	Phosphatidylinositol-4,5-Bisphosphate 3-Kinase Catalytic Subunit Alpha	Protein Coding	P42336	59	GC03P179148	2.26
857	RPSA	Ribosomal Protein SA	Protein Coding	P08865	53	GC03P039406	2.26
858	FKRP	Fukutin Related Protein	Protein Coding	Q9H9S5	47	GC19P079909	2.26
859	MVK	Mevalonate Kinase	Protein Coding	Q03426	54	GC12P109573	2.26
860	NTF3	Neurotrophin 3	Protein Coding	P20783	51	GC12P026301	2.26
861	TNNI3	Troponin I3, Cardiac Type	Protein Coding	P19429	55	GC19M055151	2.26
862	MIRLET7D	MicroRNA Let-7d	RNA Gene		25	GC09P094178	2.25
863	C19orf12	Chromosome 19 Open Reading Frame 12	Protein Coding	Q9NSK7	42	GC19M076410	2.25
864	SGCG	Sarcoglycan Gamma	Protein Coding	Q13326	50	GC13P023160	2.24
865	OSTM1	Osteoclastogenesis Associated Transmembrane Protein 1	Protein Coding	Q86WC4	48	GC06M108251	2.24
866	FUZ	Fuzzy Planar Cell Polarity Protein	Protein Coding	Q9BT04	47	GC19M049806	2.24
867	TGFBR2	Transforming Growth Factor Beta Receptor 2	Protein Coding	P37173	59	GC03P030623	2.24
868	BMPR2	Bone Morphogenetic Protein Receptor Type 2	Protein Coding	Q13873	57	GC02P202376	2.24
869	TGFB3	Transforming Growth Factor Beta 3	Protein Coding	P10600	54	GC14M075958	2.24
870	FGF10	Fibroblast Growth Factor 10	Protein Coding	O15520	53	GC05M044408	2.24
871	MIR708	MicroRNA 708	RNA Gene		21	GC11M079402	2.24
872	MIR222	MicroRNA 222	RNA Gene		23	GC0XM045747	2.23
873	H2AC16	H2A Clustered Histone 16	Protein Coding	P0C0S8	39	GC06P100044	2.23
874	H2AC17	H2A Clustered Histone 17	Protein Coding	P0C0S8	38	GC06M078708	2.23
875	ADNP	Activity Dependent Neuroprotector Homeobox	Protein Coding	Q9H2P0	50	GC20M050888	2.23
876	HRH2	Histamine Receptor H2	Protein Coding	P25021	50	GC05P175659	2.23
877	ARF1	ADP Ribosylation Factor 1	Protein Coding	P84077	52	GC01P228082	2.23
878	RAB6A	RAB6A, Member RAS Oncogene Family	Protein Coding	P20340	48	GC11M106430	2.23
879	RAB35	RAB35, Member RAS Oncogene Family	Protein Coding	Q15286	46	GC12M120096	2.23
880	DEFB103B	Defensin Beta 103B	Protein Coding	P81534	32	GC08M007430	2.22
881	NEAT1	Nuclear Paraspeckle Assembly Transcript 1	RNA Gene		28	GC11P072187	2.22
882	LOC106694316	Enhancer Region In Introns 7-9 Of MPO	Functional Element		4	GC17P072405	2.22
883	AGTR1	Angiotensin II Receptor Type 1	Protein Coding	P30556	58	GC03P148697	2.22
884	TLR10	Toll Like Receptor 10	Protein Coding	Q9BXR5	47	GC04M038773	2.21
885	CTSL	Cathepsin L	Protein Coding	P07711	54	GC09P087725	2.21
886	LOC111674472	DNase I Hypersensitive Sites In Introns 16 And 17a Of CFTR	Functional Element		4	GC07P117607	2.2
887	OCRL	OCRL Inositol Polyphosphate-5-Phosphatase	Protein Coding	Q01968	52	GC0XP129539	2.19
888	SNHG16	Small Nucleolar RNA Host Gene 16	RNA Gene		22	GC17P076544	2.19
889	PPIG	Peptidylprolyl Isomerase G	Protein Coding	Q13427	48	GC02P169584	2.19
890	VWF	Von Willebrand Factor	Protein Coding	P04275	55	GC12M005949	2.19
891	NSD1	Nuclear Receptor Binding SET Domain Protein 1	Protein Coding	Q96L73	51	GC05P178832	2.18
892	HDAC8	Histone Deacetylase 8	Protein Coding	Q9BY41	55	GC0XM072329	2.18
893	NALT1	NOTCH1 Associated LncRNA In T Cell Acute Lymphoblastic Leukemia 1	RNA Gene		18	GC09P136547	2.17
894	DPP4	Dipeptidyl Peptidase 4	Protein Coding	P27487	57	GC02M161992	2.17
895	BRAF	B-Raf Proto-Oncogene, Serine/Threonine Kinase	Protein Coding	P15056	60	GC07M140748	2.16
896	CYP2E1	Cytochrome P450 Family 2 Subfamily E Member 1	Protein Coding	P05181	52	GC10P133520	2.16
897	PPBP	Pro-Platelet Basic Protein	Protein Coding	P02775	49	GC04M073986	2.15
898	CEACAM3	CEA Cell Adhesion Molecule 3	Protein Coding	P40198	49	GC19P041796	2.15
899	TGFBR1	Transforming Growth Factor Beta Receptor 1	Protein Coding	P36897	61	GC09P099104	2.15
900	SMAD2	SMAD Family Member 2	Protein Coding	Q15796	59	GC18M047809	2.15
901	SMAD4	SMAD Family Member 4	Protein Coding	Q13485	59	GC18P051028	2.15
902	ACTA2	Actin Alpha 2, Smooth Muscle	Protein Coding	P62736	53	GC10M088935	2.15
903	LOXL2	Lysyl Oxidase Like 2	Protein Coding	Q9Y4K0	53	GC08M023296	2.15
904	LPAR1	Lysophosphatidic Acid Receptor 1	Protein Coding	Q92633	53	GC09M110873	2.15
905	ENPP2	Ectonucleotide Pyrophosphatase/Phosphodiesterase 2	Protein Coding	Q13822	52	GC08M119556	2.15
906	IGFBP5	Insulin Like Growth Factor Binding Protein 5	Protein Coding	P24593	50	GC02M216672	2.15
907	THY1	Thy-1 Cell Surface Antigen	Protein Coding	P04216	50	GC11M119417	2.15
908	KRT4	Keratin 4	Protein Coding	P19013	48	GC12M052806	2.15
909	TERF1	Telomeric Repeat Binding Factor 1	Protein Coding	P54274	48	GC08P073003	2.15
910	ELMOD2	ELMO Domain Containing 2	Protein Coding	Q8IZ81	42	GC04P140524	2.15
911	IL13RA1	Interleukin 13 Receptor Subunit Alpha 1	Protein Coding	P78552	48	GC0XP118727	2.14
912	REG1B	Regenerating Family Member 1 Beta	Protein Coding	P48304	44	GC02M079086	2.14
913	BCL11A	BCL11 Transcription Factor A	Protein Coding	Q9H165	50	GC02M060451	2.14
914	DEFB1	Defensin Beta 1	Protein Coding	P60022	46	GC08M006870	2.14
915	PLA2G1B	Phospholipase A2 Group IB	Protein Coding	P04054	51	GC12M120322	2.13
916	IL11	Interleukin 11	Protein Coding	P20809	47	GC19M055364	2.13
917	PLOD2	Procollagen-Lysine,2-Oxoglutarate 5-Dioxygenase 2	Protein Coding	O00469	52	GC03M146035	2.13
918	AICDA	Activation Induced Cytidine Deaminase	Protein Coding	Q9GZX7	50	GC12M008602	2.13
919	IFNA2	Interferon Alpha 2	Protein Coding	P01563	51	GC09M021384	2.12
920	MAVS	Mitochondrial Antiviral Signaling Protein	Protein Coding	Q7Z434	47	GC20P004784	2.12
921	CARMN	Cardiac Mesoderm Enhancer-Associated Non-Coding RNA	RNA Gene		22	GC05P149407	2.11
922	TAF6	TATA-Box Binding Protein Associated Factor 6	Protein Coding	P49848	48	GC07M103703	2.11
923	CLASP1	Cytoplasmic Linker Associated Protein 1	Protein Coding	Q7Z460	48	GC02M121337	2.1
924	HIC1	HIC ZBTB Transcriptional Repressor 1	Protein Coding	Q14526	48	GC17P002054	2.1
925	LRP12	LDL Receptor Related Protein 12	Protein Coding	Q9Y561	47	GC08M104489	2.1
926	ZNF518A	Zinc Finger Protein 518A	Protein Coding	Q6AHZ1	39	GC10P096129	2.1
927	TMPPE	Transmembrane Protein With Metallophosphoesterase Domain	Protein Coding	Q6ZT21	36	GC03M033090	2.1
928	IGK	Immunoglobulin Kappa Locus	Protein Coding		19	GC02P088857	2.1
929	MHRT	Myosin Heavy Chain Associated RNA Transcript	RNA Gene		16	GC14P037841	2.1
930	GH-LCR	Growth Hormone Locus Control Region	Functional Element		4	GC17P063917	2.1
931	NNT-AS1	NNT Antisense RNA 1	RNA Gene		18	GC05M044383	2.09
932	ANXA5	Annexin A5	Protein Coding	P08758	53	GC04M121667	2.08
933	FLT3	Fms Related Receptor Tyrosine Kinase 3	Protein Coding	P36888	60	GC13M028003	2.08
934	HRAS	HRas Proto-Oncogene, GTPase	Protein Coding	P01112	59	GC11M007272	2.08
935	STAR	Steroidogenic Acute Regulatory Protein	Protein Coding	P49675	51	GC08M038145	2.08
936	STAT6	Signal Transducer And Activator Of Transcription 6	Protein Coding	P42226	57	GC12M057095	2.07
937	GZMA	Granzyme A	Protein Coding	P12544	50	GC05P055102	2.07
938	ABCA1	ATP Binding Cassette Subfamily A Member 1	Protein Coding	O95477	55	GC09M104781	2.07
939	PARP1	Poly(ADP-Ribose) Polymerase 1	Protein Coding	P09874	58	GC01M226360	2.06
940	CLEC4E	C-Type Lectin Domain Family 4 Member E	Protein Coding	Q9ULY5	43	GC12M008535	2.06
941	RPL4	Ribosomal Protein L4	Protein Coding	P36578	48	GC15M066498	2.05
942	CREB1	CAMP Responsive Element Binding Protein 1	Protein Coding	P16220	56	GC02P207529	2.05
943	AQP5	Aquaporin 5	Protein Coding	P55064	53	GC12P049961	2.04
944	HTRA1	HtrA Serine Peptidase 1	Protein Coding	Q92743	52	GC10P122461	2.04
945	TRP-AGG2-5	TRNA-Pro (Anticodon AGG) 2-5	RNA Gene		13	GC14M024756	2.03
946	TRP-AGG2-6	TRNA-Pro (Anticodon AGG) 2-6	RNA Gene		12	GC14M024760	2.03
947	TRP-AGG2-1	TRNA-Pro (Anticodon AGG) 2-1	RNA Gene		10	GC01M167715	2.03
948	TRP-AGG2-4	TRNA-Pro (Anticodon AGG) 2-4	RNA Gene		10	GC11P079001	2.03
949	TRP-AGG2-3	TRNA-Pro (Anticodon AGG) 2-3	RNA Gene		9	GC07P133112	2.03
950	TRP-AGG2-2	TRNA-Pro (Anticodon AGG) 2-2	RNA Gene		8	GC06P103859	2.03
951	TRP-AGG2-7	TRNA-Pro (Anticodon AGG) 2-7	RNA Gene		8	GC16M009917	2.03
952	TRP-AGG2-8	TRNA-Pro (Anticodon AGG) 2-8	RNA Gene		8	GC16P019922	2.03
953	PRNP	Prion Protein	Protein Coding	F7VJQ1	55	GC20P004686	2.03
954	RAB1B	RAB1B, Member RAS Oncogene Family	Protein Coding	Q9H0U4	47	GC11P072305	2.03
955	ARSD	Arylsulfatase D	Protein Coding	P51689	44	GC0XM002903	2.03
956	SEC22B	SEC22 Homolog B, Vesicle Trafficking Protein	Protein Coding	O75396	42	GC01M120150	2.03
957	TNNT2	Troponin T2, Cardiac Type	Protein Coding	P45379	54	GC01M201359	2.03
958	RELA	RELA Proto-Oncogene, NF-KB Subunit	Protein Coding	Q04206	59	GC11M065653	2.03
959	RAD51	RAD51 Recombinase	Protein Coding	Q06609	57	GC15P040694	2.03
960	DUSP1	Dual Specificity Phosphatase 1	Protein Coding	P28562	52	GC05M172768	2.02
961	HDAC4	Histone Deacetylase 4	Protein Coding	P56524	59	GC02M239048	2.02
962	SGK1	Serum/Glucocorticoid Regulated Kinase 1	Protein Coding	O00141	56	GC06M134169	2.02
963	NF1	Neurofibromin 1	Protein Coding	P21359	55	GC17P031094	2.02
964	SAMHD1	SAM And HD Domain Containing Deoxynucleoside Triphosphate Triphosphohydrolase 1	Protein Coding	Q9Y3Z3	50	GC20M036890	2.02
965	IGHMBP2	Immunoglobulin Mu DNA Binding Protein 2	Protein Coding	P38935	48	GC11P068903	2.02
966	COL2A1	Collagen Type II Alpha 1 Chain	Protein Coding	P02458	56	GC12M047972	2.02
967	PKD2	Polycystin 2, Transient Receptor Potential Cation Channel	Protein Coding	Q13563	55	GC04P088007	2.02
968	SLC9A3	Solute Carrier Family 9 Member A3	Protein Coding	P48764	55	GC05M000472	2.02
969	OTULIN	OTU Deubiquitinase With Linear Linkage Specificity	Protein Coding	Q96BN8	48	GC05P014667	2.02
970	IFT140	Intraflagellar Transport 140	Protein Coding	Q96RY7	47	GC16M009759	2.02
971	CYCS	Cytochrome C, Somatic	Protein Coding	P99999	55	GC07M025118	2.02
972	SOD3	Superoxide Dismutase 3	Protein Coding	P08294	50	GC04P024798	2.01
973	CTSD	Cathepsin D	Protein Coding	P07339	59	GC11M001752	2.01
974	CGAS	Cyclic GMP-AMP Synthase	Protein Coding	Q8N884	42	GC06M078494	2
975	RNF217-AS1	RNF217 Antisense RNA 1 (Head To Head)	RNA Gene		18	GC06M124563	2
976	LMAN1	Lectin, Mannose Binding 1	Protein Coding	P49257	52	GC18M059327	2
977	NPPA	Natriuretic Peptide A	Protein Coding	P01160	52	GC01M011846	2
978	XK	X-Linked Kx Blood Group Antigen, Kell And VPS13A Binding Protein	Protein Coding	P51811	48	GC0XP037685	1.99
979	FGFR3	Fibroblast Growth Factor Receptor 3	Protein Coding	P22607	63	GC04P001795	1.99
980	NRAS	NRAS Proto-Oncogene, GTPase	Protein Coding	P01111	57	GC01M114704	1.99
981	BAP1	BRCA1 Associated Protein 1	Protein Coding	Q92560	54	GC03M052401	1.99
982	TET2	Tet Methylcytosine Dioxygenase 2	Protein Coding	Q6N021	52	GC04P105145	1.99
983	LRRC8A	Leucine Rich Repeat Containing 8 VRAC Subunit A	Protein Coding	Q8IWT6	48	GC09P128882	1.99
984	LRRC56	Leucine Rich Repeat Containing 56	Protein Coding	Q8IYG6	42	GC11P000518	1.99
985	TXN	Thioredoxin	Protein Coding	P10599	52	GC09M110243	1.98
986	TRAF5	TNF Receptor Associated Factor 5	Protein Coding	O00463	47	GC01P211326	1.98
987	MIR210	MicroRNA 210	RNA Gene		23	GC11M007277	1.98
988	BCYRN1	Brain Cytoplasmic RNA 1	RNA Gene		22	GC02P047253	1.98
989	CCAT1	Colon Cancer Associated Transcript 1	RNA Gene		17	GC08M127207	1.98
990	ADAM17	ADAM Metallopeptidase Domain 17	Protein Coding	P78536	58	GC02M009488	1.98
991	IL12A	Interleukin 12A	Protein Coding	P29459	51	GC03P159988	1.98
992	TBX5	T-Box Transcription Factor 5	Protein Coding	Q99593	52	GC12M114353	1.98
993	GM2A	Ganglioside GM2 Activator	Protein Coding	P17900	50	GC05P151212	1.98
994	BPIFA1	BPI Fold Containing Family A Member 1	Protein Coding	Q9NP55	43	GC20P033235	1.97
995	RPL22	Ribosomal Protein L22	Protein Coding	P35268	48	GC01M009286	1.96
996	VIM	Vimentin	Protein Coding	P08670	58	GC10P017227	1.96
997	MARCO	Macrophage Receptor With Collagenous Structure	Protein Coding	Q9UEW3	48	GC02P118942	1.96
998	MAP2	Microtubule Associated Protein 2	Protein Coding	P11137	51	GC02P209424	1.95
999	RAB33B	RAB33B, Member RAS Oncogene Family	Protein Coding	Q9H082	48	GC04P139439	1.94
1000	ANKLE1	Ankyrin Repeat And LEM Domain Containing 1	Protein Coding	Q8NAG6	40	GC19P079216	1.94
1001	NR3C1	Nuclear Receptor Subfamily 3 Group C Member 1	Protein Coding	P04150	56	GC05M143277	1.94
1002	MECP2	Methyl-CpG Binding Protein 2	Protein Coding	P51608	53	GC0XM154021	1.93
1003	G6PC3	Glucose-6-Phosphatase Catalytic Subunit 3	Protein Coding	Q9BUM1	48	GC17P044070	1.93
1004	TNFSF11	TNF Superfamily Member 11	Protein Coding	O14788	56	GC13P042562	1.92
1005	BIRC3	Baculoviral IAP Repeat Containing 3	Protein Coding	Q13489	53	GC11P102317	1.92
1006	IGF2R	Insulin Like Growth Factor 2 Receptor	Protein Coding	P11717	52	GC06P159969	1.91
1007	CCND1	Cyclin D1	Protein Coding	P24385	60	GC11P069641	1.91
1008	TRNT1	TRNA Nucleotidyl Transferase 1	Protein Coding	Q96Q11	50	GC03P003126	1.91
1009	ENO1	Enolase 1	Protein Coding	P06733	54	GC01M008861	1.91
1010	CST3	Cystatin C	Protein Coding	P01034	51	GC20M023742	1.91
1011	KNG1	Kininogen 1	Protein Coding	P01042	55	GC03P186717	1.9
1012	MIR98	MicroRNA 98	RNA Gene		21	GC0XM053656	1.9
1013	NOS2	Nitric Oxide Synthase 2	Protein Coding	P35228	56	GC17M027756	1.89
1014	RAD21	RAD21 Cohesin Complex Component	Protein Coding	O60216	52	GC08M116846	1.89
1015	CARD14	Caspase Recruitment Domain Family Member 14	Protein Coding	Q9BXL6	50	GC17P080170	1.89
1016	ATP8B1	ATPase Phospholipid Transporting 8B1	Protein Coding	O43520	48	GC18M057646	1.88
1017	IL13RA2	Interleukin 13 Receptor Subunit Alpha 2	Protein Coding	Q14627	46	GC0XM115003	1.88
1018	GSTT1	Glutathione S-Transferase Theta 1	Protein Coding	P30711	38	GC22Mi00270	1.88
1019	IDO1	Indoleamine 2,3-Dioxygenase 1	Protein Coding	P14902	53	GC08P039891	1.87
1020	DCTN1	Dynactin Subunit 1	Protein Coding	Q14203	53	GC02M074361	1.86
1021	NCOR2	Nuclear Receptor Corepressor 2	Protein Coding	Q9Y618	50	GC12M124324	1.86
1022	MT-ND1	Mitochondrially Encoded NADH:Ubiquinone Oxidoreductase Core Subunit 1	Protein Coding	P03886	36	GCMTP003309	1.86
1023	MIR22	MicroRNA 22	RNA Gene		23	GC17M001713	1.86
1024	IRF7	Interferon Regulatory Factor 7	Protein Coding	Q92985	55	GC11M000612	1.86
1025	MIRLET7C	MicroRNA Let-7c	RNA Gene		25	GC21P016559	1.85
1026	EGR1	Early Growth Response 1	Protein Coding	P18146	52	GC05P138465	1.85
1027	VPS29	VPS29 Retromer Complex Component	Protein Coding	Q9UBQ0	47	GC12M110491	1.85
1028	TICAM1	TIR Domain Containing Adaptor Molecule 1	Protein Coding	Q8IUC6	50	GC19M004815	1.85
1029	OMP	Olfactory Marker Protein	Protein Coding	P47874	42	GC11P077102	1.84
1030	NFKBIA	NFKB Inhibitor Alpha	Protein Coding	P25963	57	GC14M035401	1.83
1031	CD28	CD28 Molecule	Protein Coding	P10747	55	GC02P203706	1.83
1032	ITK	IL2 Inducible T Cell Kinase	Protein Coding	Q08881	59	GC05P157158	1.83
1033	DLG4	Discs Large MAGUK Scaffold Protein 4	Protein Coding	P78352	55	GC17M012606	1.82
1034	APBB1	Amyloid Beta Precursor Protein Binding Family B Member 1	Protein Coding	O00213	51	GC11M007580	1.82
1035	SNORD15A	Small Nucleolar RNA, C/D Box 15A	RNA Gene		19	GC11P075400	1.82
1036	MIR370	MicroRNA 370	RNA Gene		23	GC14P111538	1.82
1037	VDR	Vitamin D Receptor	Protein Coding	P11473	57	GC12M047841	1.82
1038	TBK1	TANK Binding Kinase 1	Protein Coding	Q9UHD2	56	GC12P064451	1.81
1039	SELP	Selectin P	Protein Coding	P16109	52	GC01M169558	1.81
1040	CASP6	Caspase 6	Protein Coding	P55212	55	GC04M109688	1.8
1041	IFITM3	Interferon Induced Transmembrane Protein 3	Protein Coding	Q01628	48	GC11M000319	1.8
1042	PRKDC	Protein Kinase, DNA-Activated, Catalytic Subunit	Protein Coding	P78527	57	GC08M047773	1.79
1043	CTSC	Cathepsin C	Protein Coding	P53634	55	GC11M106699	1.79
1044	ANXA2	Annexin A2	Protein Coding	P07355	55	GC15M060347	1.79
1045	MMP14	Matrix Metallopeptidase 14	Protein Coding	P50281	57	GC14P037356	1.79
1046	LGALS9	Galectin 9	Protein Coding	O00182	47	GC17P027629	1.78
1047	CHUK	Component Of Inhibitor Of Nuclear Factor Kappa B Kinase Complex	Protein Coding	O15111	58	GC10M100230	1.78
1048	APOH	Apolipoprotein H	Protein Coding	P02749	51	GC17M066212	1.78
1049	FAS-AS1	FAS Antisense RNA 1	RNA Gene		17	GC10M088991	1.77
1050	DNM2	Dynamin 2	Protein Coding	P50570	56	GC19P010718	1.77
1051	SMC3	Structural Maintenance Of Chromosomes 3	Protein Coding	Q9UQE7	54	GC10P110567	1.77
1052	PSMC3	Proteasome 26S Subunit, ATPase 3	Protein Coding	P17980	51	GC11M105738	1.77
1053	AUTS2	Activator Of Transcription And Developmental Regulator AUTS2	Protein Coding	Q8WXX7	48	GC07P069598	1.77
1054	STMN2	Stathmin 2	Protein Coding	Q93045	46	GC08P079610	1.77
1055	AP4E1	Adaptor Related Protein Complex 4 Subunit Epsilon 1	Protein Coding	Q9UPM8	43	GC15P050920	1.77
1056	DGCR5	DiGeorge Syndrome Critical Region Gene 5	RNA Gene		23	GC22P049115	1.77
1057	ANXA6	Annexin A6	Protein Coding	P08133	49	GC05M151100	1.76
1058	WDR26	WD Repeat Domain 26	Protein Coding	Q9H7D7	49	GC01M224385	1.75
1059	HCCAT5	Hepatocellular Carcinoma Associated Transcript 5	RNA Gene		19	GC16P073092	1.75
1060	RFXANK	Regulatory Factor X Associated Ankyrin Containing Protein	Protein Coding	O14593	48	GC19P019192	1.75
1061	TAP2	Transporter 2, ATP Binding Cassette Subfamily B Member	Protein Coding	Q03519	51	GC06M032821	1.75
1062	CDK4	Cyclin Dependent Kinase 4	Protein Coding	P11802	61	GC12M058633	1.74
1063	IDH2	Isocitrate Dehydrogenase (NADP(+)) 2	Protein Coding	P48735	60	GC15M090083	1.74
1064	CSF1R	Colony Stimulating Factor 1 Receptor	Protein Coding	P07333	59	GC05M150053	1.74
1065	AURKA	Aurora Kinase A	Protein Coding	O14965	58	GC20M056370	1.74
1066	DNMT3A	DNA Methyltransferase 3 Alpha	Protein Coding	Q9Y6K1	58	GC02M025228	1.74
1067	MST1R	Macrophage Stimulating 1 Receptor	Protein Coding	Q04912	56	GC03M052200	1.74
1068	PIK3R2	Phosphoinositide-3-Kinase Regulatory Subunit 2	Protein Coding	O00459	56	GC19P018153	1.74
1069	RXRA	Retinoid X Receptor Alpha	Protein Coding	P19793	56	GC09P134317	1.74
1070	YAP1	Yes1 Associated Transcriptional Regulator	Protein Coding	P46937	55	GC11P102110	1.74
1071	BACE1	Beta-Secretase 1	Protein Coding	P56817	54	GC11M117285	1.74
1072	BARD1	BRCA1 Associated RING Domain 1	Protein Coding	Q99728	54	GC02M214725	1.74
1073	SH2B3	SH2B Adaptor Protein 3	Protein Coding	Q9UQQ2	54	GC12P111405	1.74
1074	CDKN2C	Cyclin Dependent Kinase Inhibitor 2C	Protein Coding	P42773	51	GC01P050960	1.74
1075	CRBN	Cereblon	Protein Coding	Q96SW2	51	GC03M003144	1.74
1076	LATS1	Large Tumor Suppressor Kinase 1	Protein Coding	O95835	51	GC06M149658	1.74
1077	MCFD2	Multiple Coagulation Factor Deficiency 2, ER Cargo Receptor Complex Subunit	Protein Coding	Q8NI22	51	GC02M046901	1.74
1078	DIS3	DIS3 Homolog, Exosome Endoribonuclease And 3'-5' Exoribonuclease	Protein Coding	Q9Y2L1	49	GC13M072752	1.74
1079	H1-4	H1.4 Linker Histone, Cluster Member	Protein Coding	P10412	49	GC06P101159	1.74
1080	MYOC	Myocilin	Protein Coding	Q99972	49	GC01M171604	1.74
1081	PUF60	Poly(U) Binding Splicing Factor 60	Protein Coding	Q9UHX1	49	GC08M143816	1.74
1082	EIF1AX	Eukaryotic Translation Initiation Factor 1A X-Linked	Protein Coding	P47813	48	GC0XM020124	1.74
1083	INPP5E	Inositol Polyphosphate-5-Phosphatase E	Protein Coding	Q9NRR6	48	GC09M136428	1.74
1084	TET3	Tet Methylcytosine Dioxygenase 3	Protein Coding	O43151	48	GC02P073986	1.74
1085	ARID4A	AT-Rich Interaction Domain 4A	Protein Coding	P29374	46	GC14P058298	1.74
1086	H3C1	H3 Clustered Histone 1	Protein Coding	P68431	45	GC06P099958	1.74
1087	MGA	MAX Dimerization Protein MGA	Protein Coding	Q8IWI9	43	GC15P041621	1.74
1088	P2RY8	P2Y Receptor Family Member 8	Protein Coding	Q86VZ1	43	GC0XM001462	1.74
1089	ZBTB25	Zinc Finger And BTB Domain Containing 25	Protein Coding	P24278	43	GC14M064449	1.74
1090	BCORL1	BCL6 Corepressor Like 1	Protein Coding	Q5H9F3	42	GC0XP129980	1.74
1091	FAM135A	Family With Sequence Similarity 135 Member A	Protein Coding	Q9P2D6	42	GC06P070412	1.74
1092	C10orf55	Chromosome 10 Putative Open Reading Frame 55	RNA Gene	Q5SWW7	34	GC10M073909	1.74
1093	PVT1	Pvt1 Oncogene	RNA Gene		28	GC08P127900	1.74
1094	SOX2-OT	SOX2 Overlapping Transcript	RNA Gene		28	GC03P180989	1.74
1095	HOTAIR	HOX Transcript Antisense RNA	RNA Gene		27	GC12M053962	1.74
1096	CDKN2B-AS1	CDKN2B Antisense RNA 1	RNA Gene		26	GC09P021994	1.74
1097	TP73-AS1	TP73 Antisense RNA 1	RNA Gene		26	GC01M009248	1.74
1098	TUG1	Taurine Up-Regulated 1	Protein Coding	A0A6I8PU40	26	GC22P030969	1.74
1099	MIR26B	MicroRNA 26b	RNA Gene		25	GC02P218402	1.74
1100	MIR32	MicroRNA 32	RNA Gene		25	GC09M109046	1.74
1101	MIR34A	MicroRNA 34a	RNA Gene		25	GC01M009630	1.74
1102	MIR107	MicroRNA 107	RNA Gene		23	GC10M089604	1.74
1103	MIR181A2	MicroRNA 181a-2	RNA Gene		23	GC09P124692	1.74
1104	MIR29B1	MicroRNA 29b-1	RNA Gene		23	GC07M130877	1.74
1105	MIRLET7I	MicroRNA Let-7i	RNA Gene		23	GC12P062622	1.74
1106	HAR1A	Highly Accelerated Region 1A	RNA Gene		22	GC20P063101	1.74
1107	MIR181C	MicroRNA 181c	RNA Gene		22	GC19P015995	1.74
1108	MIR19A	MicroRNA 19a	RNA Gene		22	GC13P091607	1.74
1109	MIR328	MicroRNA 328	RNA Gene		22	GC16M067203	1.74
1110	SNHG3	Small Nucleolar RNA Host Gene 3	RNA Gene		22	GC01P029279	1.74
1111	MIR128-1	MicroRNA 128-1	RNA Gene		21	GC02P135665	1.74
1112	MIR197	MicroRNA 197	RNA Gene		21	GC01P109598	1.74
1113	MIR561	MicroRNA 561	RNA Gene		21	GC02P188297	1.74
1114	HAR1B	Highly Accelerated Region 1B	RNA Gene		19	GC20M063095	1.74
1115	ST3GAL6-AS1	ST3GAL6 Antisense RNA 1	RNA Gene		19	GC03M098714	1.74
1116	MIR298	MicroRNA 298	RNA Gene		18	GC20M058818	1.74
1117	MIR511	MicroRNA 511	RNA Gene		18	GC10P017845	1.74
1118	TET2-AS1	TET2 Antisense RNA 1	RNA Gene		18	GC04M105171	1.74
1119	BACE1-AS	BACE1 Antisense RNA	RNA Gene		17	GC11P117371	1.74
1120	LAMA5-AS1	LAMA5 Antisense RNA 1	RNA Gene		17	GC20P062352	1.74
1121	LINC01080	Long Intergenic Non-Protein Coding RNA 1080	RNA Gene		17	GC13P079873	1.74
1122	LRP1-AS	LRP1 Antisense RNA	RNA Gene		17	GC12M057302	1.74
1123	MIR363	MicroRNA 363	RNA Gene		17	GC0XM134359	1.74
1124	SORL1-AS1	SORL1 Antisense RNA 1	RNA Gene		17	GC11M121422	1.74
1125	LINC01772	Long Intergenic Non-Protein Coding RNA 1772	RNA Gene		16	GC01P018224	1.74
1126	PDIA3P1	Protein Disulfide Isomerase Family A Member 3 Pseudogene 1	Pseudogene		15	GC01P151616	1.74
1127	LINC01616	Long Intergenic Non-Protein Coding RNA 1616	RNA Gene		14	GC11M029980	1.74
1128	LOC106694315	MPO Proximal Enhancer And Promoter Region	Functional Element		4	GC17P058279	1.74
1129	LOC109610631	Aristaless Related Homeobox Polyalanine Expansion Region	Functional Element		3	GC0XP025013	1.74
1130	COMA	Cogan-Type Congential Oculomotor Apraxia	Genetic Locus		2	GC02U990337	1.74
1131	POLE	DNA Polymerase Epsilon, Catalytic Subunit	Protein Coding	Q07864	56	GC12M132729	1.74
1132	KCNN4	Potassium Calcium-Activated Channel Subfamily N Member 4	Protein Coding	O15554	55	GC19M076687	1.74
1133	EXT1	Exostosin Glycosyltransferase 1	Protein Coding	Q16394	54	GC08M117798	1.74
1134	RASGRP1	RAS Guanyl Releasing Protein 1	Protein Coding	O95267	54	GC15M038488	1.74
1135	GSTM3	Glutathione S-Transferase Mu 3	Protein Coding	P21266	53	GC01M109733	1.74
1136	MED12	Mediator Complex Subunit 12	Protein Coding	Q93074	51	GC0XP071118	1.74
1137	TRPS1	Transcriptional Repressor GATA Binding 1	Protein Coding	Q9UHF7	51	GC08M115408	1.74
1138	IVNS1ABP	Influenza Virus NS1A Binding Protein	Protein Coding	Q9Y6Y0	49	GC01M185307	1.74
1139	CEACAM6	CEA Cell Adhesion Molecule 6	Protein Coding	P40199	48	GC19P041750	1.74
1140	ELF4	E74 Like ETS Transcription Factor 4	Protein Coding	Q99607	48	GC0XM130064	1.74
1141	SLC6A14	Solute Carrier Family 6 Member 14	Protein Coding	Q9UN76	48	GC0XP116436	1.74
1142	SLC26A9	Solute Carrier Family 26 Member 9	Protein Coding	Q7LBE3	47	GC01M205883	1.74
1143	DCTN4	Dynactin Subunit 4	Protein Coding	Q9UJW0	45	GC05M150708	1.74
1144	CLCA4	Chloride Channel Accessory 4	Protein Coding	Q14CN2	44	GC01P086547	1.74
1145	DNAAF4	Dynein Axonemal Assembly Factor 4	Protein Coding	Q8WXU2	44	GC15M130440	1.74
1146	ODAD3	Outer Dynein Arm Docking Complex Subunit 3	Protein Coding	A5D8V7	43	GC19M011421	1.74
1147	CYP21A1P	Cytochrome P450 Family 21 Subfamily A Member 1, Pseudogene	Pseudogene		18	GC06P032005	1.73
1148	LINC02955	Long Intergenic Non-Protein Coding RNA 2955	RNA Gene		15	GC12P026746	1.73
1149	PLCB3	Phospholipase C Beta 3	Protein Coding	Q01970	56	GC11P064251	1.73
1150	POR	Cytochrome P450 Oxidoreductase	Protein Coding	P16435	56	GC07P075899	1.73
1151	BRD4	Bromodomain Containing 4	Protein Coding	O60885	55	GC19M015237	1.73
1152	AAR2	AAR2 Splicing Factor	Protein Coding	Q9Y312	44	GC20P036236	1.73
1153	LOC106780800	CYP21A2 Recombination Region	Functional Element		4	GC06P101987	1.73
1154	LOC111674463	CFTR Promoter Region	Functional Element		4	GC07P117476	1.73
1155	LOC113664106	CFTR Intron 2 DNase I Hypersensitive Site	Functional Element		4	GC07P117508	1.72
1156	HGD	Homogentisate 1,2-Dioxygenase	Protein Coding	Q93099	50	GC03M120628	1.72
1157	ABCG1	ATP Binding Cassette Subfamily G Member 1	Protein Coding	P45844	50	GC21P042199	1.71
1158	HSPA8	Heat Shock Protein Family A (Hsp70) Member 8	Protein Coding	P11142	56	GC11M123057	1.71
1159	TLX1NB	TLX1 Neighbor	RNA Gene	P0CAT3	27	GC10M101090	1.71
1160	RANBP2	RAN Binding Protein 2	Protein Coding	P49792	53	GC02P108719	1.71
1161	F9	Coagulation Factor IX	Protein Coding	P00740	54	GC0XP139530	1.7
1162	NGF	Nerve Growth Factor	Protein Coding	P01138	58	GC01M115285	1.7
1163	KDM4C	Lysine Demethylase 4C	Protein Coding	Q9H3R0	48	GC09P006720	1.7
1164	NTRK3	Neurotrophic Receptor Tyrosine Kinase 3	Protein Coding	Q16288	59	GC15M087859	1.7
1165	MICA	MHC Class I Polypeptide-Related Sequence A	Protein Coding	Q29983	46	GC06P031399	1.69
1166	TRAF3	TNF Receptor Associated Factor 3	Protein Coding	Q13114	53	GC14P111591	1.69
1167	SH2D1A	SH2 Domain Containing 1A	Protein Coding	O60880	54	GC0XP124227	1.68
1168	CCL21	C-C Motif Chemokine Ligand 21	Protein Coding	O00585	48	GC09M034709	1.68
1169	MYLK	Myosin Light Chain Kinase	Protein Coding	Q15746	58	GC03M123610	1.67
1170	MCL1	MCL1 Apoptosis Regulator, BCL2 Family Member	Protein Coding	Q07820	55	GC01M154069	1.67
1171	RIGI	RNA Sensor RIG-I	Protein Coding	O95786	54	GC09M032474	1.66
1172	SLC11A2	Solute Carrier Family 11 Member 2	Protein Coding	P49281	55	GC12M050952	1.66
1173	FCRL6	Fc Receptor Like 6	Protein Coding	Q6DN72	43	GC01P159800	1.66
1174	ESM1	Endothelial Cell Specific Molecule 1	Protein Coding	Q9NQ30	46	GC05M054977	1.66
1175	STAT2	Signal Transducer And Activator Of Transcription 2	Protein Coding	P52630	55	GC12M056341	1.66
1176	VCAN	Versican	Protein Coding	P13611	53	GC05P083471	1.66
1177	FLNC-AS1	FLNC Antisense RNA 1	RNA Gene		17	GC07M128851	1.65
1178	RAP1A	RAP1A, Member Of RAS Oncogene Family	Protein Coding	P62834	51	GC01P111542	1.65
1179	ANG	Angiogenin	Protein Coding	P03950	52	GC14P037152	1.65
1180	LOC123038178	Sharpr-MPRA Regulatory Region 8233	Functional Element		1	GC03P135966	1.65
1181	MEG8	Maternally Expressed 8, Small Nucleolar RNA Host Gene	RNA Gene		23	GC14P111861	1.65
1182	OSM	Oncostatin M	Protein Coding	P13725	51	GC22M030262	1.65
1183	CCL15-CCL14	CCL15-CCL14 Readthrough (NMD Candidate)	RNA Gene		13	GC17M035983	1.65
1184	IL12B	Interleukin 12B	Protein Coding	P29460	52	GC05M159314	1.65
1185	SIGLEC5	Sialic Acid Binding Ig Like Lectin 5	Protein Coding	O15389	47	GC19M077022	1.63
1186	SLC37A4	Solute Carrier Family 37 Member 4	Protein Coding	O43826	48	GC11M119357	1.63
1187	CCL20	C-C Motif Chemokine Ligand 20	Protein Coding	P78556	50	GC02P227846	1.63
1188	KITLG	KIT Ligand	Protein Coding	P21583	53	GC12M088492	1.63
1189	ITGB1	Integrin Subunit Beta 1	Protein Coding	P05556	57	GC10M034209	1.63
1190	TIMP3	TIMP Metallopeptidase Inhibitor 3	Protein Coding	P35625	50	GC22P049746	1.62
1191	TNFRSF1B	TNF Receptor Superfamily Member 1B	Protein Coding	P20333	56	GC01P012366	1.61
1192	THBS1	Thrombospondin 1	Protein Coding	P07996	52	GC15P039581	1.61
1193	IL10RA	Interleukin 10 Receptor Subunit Alpha	Protein Coding	Q13651	53	GC11P117987	1.61
1194	SHOC2	SHOC2 Leucine Rich Repeat Scaffold Protein	Protein Coding	Q9UQ13	48	GC10P110919	1.6
1195	C1R	Complement C1r	Protein Coding	P00736	53	GC12M008292	1.6
1196	AIRE	Autoimmune Regulator	Protein Coding	O43918	50	GC21P044285	1.6
1197	NME4	NME/NM23 Nucleoside Diphosphate Kinase 4	Protein Coding	O00746	50	GC16P000396	1.6
1198	RPS6KB1	Ribosomal Protein S6 Kinase B1	Protein Coding	P23443	56	GC17P059893	1.59
1199	H2AX	H2A.X Variant Histone	Protein Coding	P16104	50	GC11M119370	1.59
1200	CYP2D6	Cytochrome P450 Family 2 Subfamily D Member 6	Protein Coding	P10635	53	GC22M042126	1.59
1201	IRF5	Interferon Regulatory Factor 5	Protein Coding	Q13568	53	GC07P128937	1.59
1202	PHKA2	Phosphorylase Kinase Regulatory Subunit Alpha 2	Protein Coding	P46019	52	GC0XM018892	1.59
1203	DUOX1	Dual Oxidase 1	Protein Coding	Q9NRD9	50	GC15P045129	1.57
1204	IL16	Interleukin 16	Protein Coding	Q14005	48	GC15P081159	1.56
1205	MIR1236	MicroRNA 1236	RNA Gene		17	GC06M077918	1.56
1206	KCNQ1OT1	KCNQ1 Opposite Strand/Antisense Transcript 1	RNA Gene		30	GC11M007381	1.56
1207	FCGR1A	Fc Gamma Receptor Ia	Protein Coding	P12314	48	GC01P152171	1.56
1208	PIGW	Phosphatidylinositol Glycan Anchor Biosynthesis Class W	Protein Coding	Q7Z7B1	44	GC17P036534	1.56
1209	HAVCR1	Hepatitis A Virus Cellular Receptor 1	Protein Coding	Q96D42	50	GC05M157028	1.55
1210	ACKR3	Atypical Chemokine Receptor 3	Protein Coding	P25106	49	GC02P236537	1.54
1211	IRAK1	Interleukin 1 Receptor Associated Kinase 1	Protein Coding	P51617	56	GC0XM154010	1.54
1212	SMN1	Survival Of Motor Neuron 1, Telomeric	Protein Coding	Q16637	47	GC05P070924	1.53
1213	DAOA-AS1	DAOA Antisense RNA 1	RNA Gene		22	GC13M105459	1.53
1214	MAGT1	Magnesium Transporter 1	Protein Coding	Q9H0U3	49	GC0XM078093	1.53
1215	S100A8	S100 Calcium Binding Protein A8	Protein Coding	P05109	48	GC01M154258	1.53
1216	C4BPA	Complement Component 4 Binding Protein Alpha	Protein Coding	P04003	49	GC01P207105	1.53
1217	NT5E	5'-Nucleotidase Ecto	Protein Coding	P21589	59	GC06P085449	1.53
1218	HPR	Haptoglobin-Related Protein	Protein Coding	P00739	46	GC16P073070	1.53
1219	HSPG2	Heparan Sulfate Proteoglycan 2	Protein Coding	P98160	55	GC01M021822	1.52
1220	MDC1	Mediator Of DNA Damage Checkpoint 1	Protein Coding	Q14676	48	GC06M077824	1.52
1221	PADI4	Peptidyl Arginine Deiminase 4	Protein Coding	Q9UM07	52	GC01P017308	1.52
1222	THPO	Thrombopoietin	Protein Coding	P40225	50	GC03M184371	1.51
1223	IGF2	Insulin Like Growth Factor 2	Protein Coding	P01344	56	GC11M007352	1.51
1224	CDH5	Cadherin 5	Protein Coding	P33151	52	GC16P066366	1.51
1225	FOSL1	FOS Like 1, AP-1 Transcription Factor Subunit	Protein Coding	P15407	51	GC11M106138	1.51
1226	MIR493HG	MIR493 Cluster Host Gene	RNA Gene		14	GC14P111895	1.51
1227	ENSG00000276919		RNA Gene		10	GC14P111685	1.51
1228	NAMPT	Nicotinamide Phosphoribosyltransferase	Protein Coding	P43490	55	GC07M106248	1.51
1229	CEBPB	CCAAT Enhancer Binding Protein Beta	Protein Coding	P17676	50	GC20P050190	1.5
1230	HDAC9	Histone Deacetylase 9	Protein Coding	Q9UKV0	56	GC07P018086	1.5
1231	ADAR	Adenosine Deaminase RNA Specific	Protein Coding	P55265	52	GC01M154650	1.5
1232	EMG1	EMG1 N1-Specific Pseudouridine Methyltransferase	Protein Coding	Q92979	47	GC12P006970	1.49
1233	TNFSF14	TNF Superfamily Member 14	Protein Coding	O43557	48	GC19M008644	1.49
1234	TAP1	Transporter 1, ATP Binding Cassette Subfamily B Member	Protein Coding	Q03518	55	GC06M077963	1.49
1235	CYP17A1	Cytochrome P450 Family 17 Subfamily A Member 1	Protein Coding	P05093	55	GC10M102830	1.48
1236	TAB2	TGF-Beta Activated Kinase 1 (MAP3K7) Binding Protein 2	Protein Coding	Q9NYJ8	55	GC06P149218	1.48
1237	DCC	DCC Netrin 1 Receptor	Protein Coding	P43146	53	GC18P052340	1.48
1238	CYP11B1	Cytochrome P450 Family 11 Subfamily B Member 1	Protein Coding	P15538	52	GC08M142872	1.48
1239	ERCC1	ERCC Excision Repair 1, Endonuclease Non-Catalytic Subunit	Protein Coding	P07992	52	GC19M076730	1.48
1240	HSD3B2	Hydroxy-Delta-5-Steroid Dehydrogenase, 3 Beta- And Steroid Delta-Isomerase 2	Protein Coding	P26439	52	GC01P119414	1.48
1241	PDHX	Pyruvate Dehydrogenase Complex Component X	Protein Coding	O00330	52	GC11P034894	1.48
1242	DVL2	Dishevelled Segment Polarity Protein 2	Protein Coding	O14641	51	GC17M007225	1.48
1243	ERCC5	ERCC Excision Repair 5, Endonuclease	Protein Coding	P28715	51	GC13P102845	1.48
1244	FGF14	Fibroblast Growth Factor 14	Protein Coding	Q92915	50	GC13M101710	1.48
1245	ATRIP	ATR Interacting Protein	Protein Coding	Q8WXE1	49	GC03P050890	1.48
1246	VAC14	VAC14 Component Of PIKFYVE Complex	Protein Coding	Q08AM6	49	GC16M071350	1.48
1247	UCP3	Uncoupling Protein 3	Protein Coding	P55916	48	GC11M074000	1.48
1248	ACADL	Acyl-CoA Dehydrogenase Long Chain	Protein Coding	P28330	47	GC02M210187	1.48
1249	HPS3	HPS3 Biogenesis Of Lysosomal Organelles Complex 2 Subunit 1	Protein Coding	Q969F9	47	GC03P149129	1.48
1250	LONP2	Lon Peptidase 2, Peroxisomal	Protein Coding	Q86WA8	46	GC16P048244	1.48
1251	TTC14	Tetratricopeptide Repeat Domain 14	Protein Coding	Q96N46	46	GC03P180602	1.48
1252	TTC19	Tetratricopeptide Repeat Domain 19	Protein Coding	Q6DKK2	46	GC17P015999	1.48
1253	TRAPPC2L	Trafficking Protein Particle Complex Subunit 2L	Protein Coding	Q9UL33	44	GC16P088856	1.48
1254	WDR81	WD Repeat Domain 81	Protein Coding	Q562E7	44	GC17P001716	1.48
1255	SP140	SP140 Nuclear Body Protein	Protein Coding	Q13342	43	GC02P230203	1.48
1256	SPAG17	Sperm Associated Antigen 17	Protein Coding	Q6Q759	42	GC01M117953	1.48
1257	C2orf69	Chromosome 2 Open Reading Frame 69	Protein Coding	Q8N8R5	40	GC02P199911	1.48
1258	BORCS5	BLOC-1 Related Complex Subunit 5	Protein Coding	Q969J3	39	GC12P026532	1.48
1259	CYS1	Cystin 1	Protein Coding	Q717R9	37	GC02M010056	1.48
1260	GGT2P	Gamma-Glutamyltransferase 2, Pseudogene	Pseudogene	P36268	35	GC22M066246	1.48
1261	PGBD3	PiggyBac Transposable Element Derived 3	Protein Coding	Q8N328	33	GC10M049517	1.48
1262	HEXA-AS1	HEXA Antisense RNA 1	RNA Gene	Q9H8Q6	22	GC15P072376	1.48
1263	TLR8-AS1	TLR8 Antisense RNA 1	RNA Gene		19	GC0XM013402	1.48
1264	CYP17A1-AS1	CYP17A1 Antisense RNA 1	RNA Gene		17	GC10P102752	1.48
1265	EPM2A-DT	EPM2A Divergent Transcript	RNA Gene		17	GC06P145737	1.48
1266	CARD11-AS1	CARD11 Antisense RNA 1	RNA Gene		16	GC07P003902	1.48
1267	TONSL-AS1	TONSL Antisense RNA 1	RNA Gene		16	GC08P145436	1.48
1268	DNAAF4-CCPG1	DNAAF4-CCPG1 Readthrough (NMD Candidate)	RNA Gene		15	GC15M130441	1.48
1269	MIR4260	MicroRNA 4260	RNA Gene		15	GC01M209623	1.48
1270	LOC115308161	Uncharacterized LOC115308161	RNA Gene		14	GC06M156778	1.48
1271	LOC105371046	Uncharacterized LOC105371046	RNA Gene		13	GC16P019836	1.48
1272	MIR6893	MicroRNA 6893	RNA Gene		12	GC08M144435	1.48
1273	KCNJ6-AS1	KCNJ6 Antisense RNA 1	RNA Gene		11	GC21P037716	1.48
1274	ATRIP-TREX1	ATRIP-TREX1 Readthrough	RNA Gene		9	GC03P050891	1.48
1275	AIC	Aicardi Syndrome	Genetic Locus		4	GC0XU990005	1.48
1276	LOC106050102	IDS Recombination Region	Functional Element		4	GC0XP149488	1.48
1277	LOC106627981	GBA Recombination Region	Functional Element		4	GC01P155233	1.48
1278	LOC106799833	CYP11B1 Recombination Region	Functional Element		4	GC08P142874	1.48
1279	LOC107457585	Meiotic Recombination Hotspot J	Functional Element		4	GC05P013737	1.48
1280	LOC107988032	Xq28 Proximal FLNA-EMD Recombination Region	Functional Element		4	GC0XP154335	1.48
1281	LOC110631417	CYP21A2 5' Regulatory Region	Functional Element		4	GC06P102014	1.48
1282	LOC111674475	CFTR Intron 11 Enhancer	Functional Element		4	GC07P117587	1.48
1283	LOC111674477	CFTR Intron 23 Enhancer	Functional Element		4	GC07P117665	1.48
1284	LOC113633877	CFTR Intron 19 DNase I Hypersensitive Site	Functional Element		4	GC07P117639	1.48
1285	DEL16P13.3	Chromosome 16p13.3 Deletion Syndrome	Genetic Locus		2	GC16U901753	1.48
1286	CYP3A4	Cytochrome P450 Family 3 Subfamily A Member 4	Protein Coding	P08684	56	GC07M099759	1.48
1287	LINC-ROR	Long Intergenic Non-Protein Coding RNA, Regulator Of Reprogramming	RNA Gene		19	GC18M057054	1.48
1288	ITGA5	Integrin Subunit Alpha 5	Protein Coding	P08648	56	GC12M055176	1.48
1289	SDC1	Syndecan 1	Protein Coding	P18827	50	GC02M020200	1.48
1290	MIR125B1	MicroRNA 125b-1	RNA Gene		24	GC11M122100	1.47
1291	HAGLROS	HAGLR Opposite Strand LncRNA	RNA Gene		18	GC02P176288	1.47
1292	CBL	Cbl Proto-Oncogene	Protein Coding	P22681	59	GC11P119206	1.47
1293	PSMA7	Proteasome 20S Subunit Alpha 7	Protein Coding	O14818	51	GC20M062136	1.46
1294	LMO2	LIM Domain Only 2	Protein Coding	P25791	47	GC11M033858	1.46
1295	IL37	Interleukin 37	Protein Coding	Q9NZH6	46	GC02P125225	1.46
1296	HAVCR2	Hepatitis A Virus Cellular Receptor 2	Protein Coding	Q8TDQ0	52	GC05M157063	1.46
1297	ARMS2	Age-Related Maculopathy Susceptibility 2	Protein Coding	P0C7Q2	37	GC10P122454	1.46
1298	U2AF1	U2 Small Nuclear RNA Auxiliary Factor 1	Protein Coding	Q01081	50	GC21M043092	1.45
1299	EPO	Erythropoietin	Protein Coding	P01588	49	GC07P100720	1.45
1300	IL1RL1	Interleukin 1 Receptor Like 1	Protein Coding	Q01638	48	GC02P102294	1.45
1301	GAA	Alpha Glucosidase	Protein Coding	P10253	56	GC17P080101	1.45
1302	CYP2C19	Cytochrome P450 Family 2 Subfamily C Member 19	Protein Coding	P33261	51	GC10P094762	1.45
1303	HSPB1	Heat Shock Protein Family B (Small) Member 1	Protein Coding	P04792	59	GC07P076302	1.44
1304	CCL19	C-C Motif Chemokine Ligand 19	Protein Coding	Q99731	46	GC09M034730	1.44
1305	C1QA	Complement C1q A Chain	Protein Coding	P02745	53	GC01P022804	1.44
1306	TIRAP	TIR Domain Containing Adaptor Protein	Protein Coding	P58753	50	GC11P126284	1.44
1307	ASCL1	Achaete-Scute Family BHLH Transcription Factor 1	Protein Coding	P50553	49	GC12P102957	1.44
1308	STX17	Syntaxin 17	Protein Coding	P56962	41	GC09P099906	1.44
1309	HMGN2	High Mobility Group Nucleosomal Binding Domain 2	Protein Coding	P05204	45	GC01P026473	1.43
1310	APOB	Apolipoprotein B	Protein Coding	P04114	53	GC02M020956	1.43
1311	MIR132	MicroRNA 132	RNA Gene		24	GC17M002049	1.43
1312	MIR331	MicroRNA 331	RNA Gene		22	GC12P095308	1.43
1313	PDGFRA	Platelet Derived Growth Factor Receptor Alpha	Protein Coding	P16234	60	GC04P054229	1.43
1314	HSP90B1	Heat Shock Protein 90 Beta Family Member 1	Protein Coding	P14625	54	GC12P103930	1.43
1315	VAPA	VAMP Associated Protein A	Protein Coding	Q9P0L0	49	GC18P009904	1.42
1316	CSF3R	Colony Stimulating Factor 3 Receptor	Protein Coding	Q99062	54	GC01M036466	1.42
1317	TH	Tyrosine Hydroxylase	Protein Coding	P07101	58	GC11M002163	1.42
1318	IFNAR2	Interferon Alpha And Beta Receptor Subunit 2	Protein Coding	P48551	56	GC21P033229	1.42
1319	P2RY1	Purinergic Receptor P2Y1	Protein Coding	P47900	53	GC03P152835	1.42
1320	C9orf72	C9orf72-SMCR8 Complex Subunit	Protein Coding	Q96LT7	47	GC09M028760	1.42
1321	FCN1	Ficolin 1	Protein Coding	O00602	47	GC09M135260	1.41
1322	LINC02972	Long Intergenic Non-Protein Coding RNA 2972	RNA Gene		11	GC12P027253	1.41
1323	IGES	Immunoglobulin E Concentration, Serum	Genetic Locus		4	GC05U990033	1.41
1324	FLOT1	Flotillin 1	Protein Coding	O75955	47	GC06M077828	1.41
1325	NHEJ1	Non-Homologous End Joining Factor 1	Protein Coding	Q9H9Q4	48	GC02M219144	1.41
1326	MAP3K7	Mitogen-Activated Protein Kinase Kinase Kinase 7	Protein Coding	O43318	58	GC06M090513	1.41
1327	HPS1	HPS1 Biogenesis Of Lysosomal Organelles Complex 3 Subunit 1	Protein Coding	Q92902	48	GC10M098410	1.4
1328	HBB	Hemoglobin Subunit Beta	Protein Coding	P68871	52	GC11M007496	1.4
1329	PLA2G7	Phospholipase A2 Group VII	Protein Coding	Q13093	56	GC06M046704	1.4
1330	PDE4B	Phosphodiesterase 4B	Protein Coding	Q07343	51	GC01P065792	1.4
1331	CXCL11	C-X-C Motif Chemokine Ligand 11	Protein Coding	O14625	48	GC04M076033	1.4
1332	GALC	Galactosylceramidase	Protein Coding	P54803	51	GC14M087837	1.39
1333	HSPA2	Heat Shock Protein Family A (Hsp70) Member 2	Protein Coding	P54652	51	GC14P064535	1.39
1334	BIRC5	Baculoviral IAP Repeat Containing 5	Protein Coding	O15392	52	GC17P078214	1.38
1335	SOAT1	Sterol O-Acyltransferase 1	Protein Coding	P35610	51	GC01P179262	1.38
1336	ABL1	ABL Proto-Oncogene 1, Non-Receptor Tyrosine Kinase	Protein Coding	P00519	59	GC09P130713	1.38
1337	ALDOA	Aldolase, Fructose-Bisphosphate A	Protein Coding	P04075	55	GC16P030064	1.38
1338	PSORS1C1	Psoriasis Susceptibility 1 Candidate 1	Protein Coding	Q9UIG5	36	GC06P031114	1.38
1339	STX2	Syntaxin 2	Protein Coding	P32856	44	GC12M130789	1.38
1340	RECK	Reversion Inducing Cysteine Rich Protein With Kazal Motifs	Protein Coding	O95980	47	GC09P036036	1.37
1341	RARA	Retinoic Acid Receptor Alpha	Protein Coding	P10276	57	GC17P040309	1.37
1342	MSH2	MutS Homolog 2	Protein Coding	P43246	56	GC02P047403	1.36
1343	OXT	Oxytocin/Neurophysin I Prepropeptide	Protein Coding	P01178	45	GC20P004754	1.36
1344	MSH5	MutS Homolog 5	Protein Coding	O43196	48	GC06P100217	1.36
1345	DUSP13	Dual Specificity Phosphatase 13	Protein Coding	Q6B8I1	45	GC10M075094	1.36
1346	SLC6A19	Solute Carrier Family 6 Member 19	Protein Coding	Q695T7	51	GC05P001201	1.35
1347	LDLR	Low Density Lipoprotein Receptor	Protein Coding	P01130	59	GC19P011091	1.35
1348	CASP4	Caspase 4	Protein Coding	P49662	53	GC11M104942	1.35
1349	FABP3	Fatty Acid Binding Protein 3	Protein Coding	P05413	50	GC01M031365	1.35
1350	CDH17	Cadherin 17	Protein Coding	Q12864	49	GC08M094127	1.35
1351	MIR127	MicroRNA 127	RNA Gene		23	GC14P111537	1.35
1352	MIR455	MicroRNA 455	RNA Gene		22	GC09P114209	1.35
1353	C1S	Complement C1s	Protein Coding	P09871	54	GC12P026369	1.35
1354	NRP1	Neuropilin 1	Protein Coding	O14786	54	GC10M033177	1.35
1355	HYOU1	Hypoxia Up-Regulated 1	Protein Coding	Q9Y4L1	52	GC11M119364	1.35
1356	MUC2	Mucin 2, Oligomeric Mucus/Gel-Forming	Protein Coding	Q02817	44	GC11P001074	1.35
1357	ILK	Integrin Linked Kinase	Protein Coding	Q13418	52	GC11P006604	1.33
1358	ZFAS1	ZNFX1 Antisense RNA 1	RNA Gene		23	GC20P049276	1.33
1359	ENSG00000274760		RNA Gene		10	GC20P049279	1.33
1360	ENSG00000277967		RNA Gene		10	GC20P049280	1.33
1361	XCR1	X-C Motif Chemokine Receptor 1	Protein Coding	P46094	44	GC03M046016	1.33
1362	SELPLG	Selectin P Ligand	Protein Coding	Q14242	51	GC12M108621	1.33
1363	UNC13D	Unc-13 Homolog D	Protein Coding	Q70J99	51	GC17M075827	1.33
1364	PINK1	PTEN Induced Kinase 1	Protein Coding	Q9BXM7	53	GC01P020634	1.33
1365	PMVK	Phosphomevalonate Kinase	Protein Coding	Q15126	50	GC01M154924	1.33
1366	LPO	Lactoperoxidase	Protein Coding	P22079	47	GC17P058218	1.33
1367	AZU1	Azurocidin 1	Protein Coding	P20160	46	GC19P000825	1.33
1368	MDM2	MDM2 Proto-Oncogene	Protein Coding	Q00987	59	GC12P068808	1.32
1369	TFRC	Transferrin Receptor	Protein Coding	P02786	58	GC03M196113	1.32
1370	IL1F10	Interleukin 1 Family Member 10	Protein Coding	Q8WWZ1	44	GC02P113067	1.32
1371	DSG2	Desmoglein 2	Protein Coding	Q14126	52	GC18P031498	1.32
1372	MIR23A	MicroRNA 23a	RNA Gene		23	GC19M015117	1.32
1373	ATN1	Atrophin 1	Protein Coding	P54259	51	GC12P026362	1.32
1374	SERPINF2	Serpin Family F Member 2	Protein Coding	P08697	52	GC17P001742	1.32
1375	CDC42	Cell Division Cycle 42	Protein Coding	P60953	57	GC01P022052	1.31
1376	FCAR	Fc Alpha Receptor	Protein Coding	P24071	47	GC19P080312	1.31
1377	IL36G	Interleukin 36 Gamma	Protein Coding	Q9NZH8	46	GC02P112973	1.31
1378	WFDC2	WAP Four-Disulfide Core Domain 2	Protein Coding	Q14508	44	GC20P045469	1.31
1379	ANGPT2	Angiopoietin 2	Protein Coding	O15123	55	GC08M006499	1.31
1380	MIR150	MicroRNA 150	RNA Gene		24	GC19M049500	1.31
1381	ATG16L1	Autophagy Related 16 Like 1	Protein Coding	Q676U5	48	GC02P233265	1.3
1382	NDE1	NudE Neurodevelopment Protein 1	Protein Coding	Q9NXR1	49	GC16P020244	1.3
1383	SOCS3	Suppressor Of Cytokine Signaling 3	Protein Coding	O14543	50	GC17M078356	1.3
1384	PRG2	Proteoglycan 2, Pro Eosinophil Major Basic Protein	Protein Coding	P13727	47	GC11M057386	1.3
1385	MED27	Mediator Complex Subunit 27	Protein Coding	Q6P2C8	45	GC09M131860	1.3
1386	ANKRD46	Ankyrin Repeat Domain 46	Protein Coding	Q86W74	40	GC08M100510	1.3
1387	HMSD	Histocompatibility Minor Serpin Domain Containing	Protein Coding	P0C7T4	33	GC18P063949	1.3
1388	ADCY10	Adenylate Cyclase 10	Protein Coding	Q96PN6	51	GC01M167809	1.29
1389	MIR491	MicroRNA 491	RNA Gene		22	GC09P020716	1.29
1390	BMP4	Bone Morphogenetic Protein 4	Protein Coding	P12644	55	GC14M053949	1.29
1391	MIR100	MicroRNA 100	RNA Gene		24	GC11M122152	1.29
1392	TEC	Tec Protein Tyrosine Kinase	Protein Coding	P42680	52	GC04M048192	1.29
1393	BRCA2	BRCA2 DNA Repair Associated	Protein Coding	P51587	54	GC13P032315	1.29
1394	LTBR	Lymphotoxin Beta Receptor	Protein Coding	P36941	48	GC12P006375	1.28
1395	BAX	BCL2 Associated X, Apoptosis Regulator	Protein Coding	Q07812	57	GC19P048954	1.27
1396	TFPI	Tissue Factor Pathway Inhibitor	Protein Coding	P10646	53	GC02M187464	1.27
1397	SAA4	Serum Amyloid A4, Constitutive	Protein Coding	P35542	45	GC11M018234	1.27
1398	FGF21	Fibroblast Growth Factor 21	Protein Coding	Q9NSA1	46	GC19P080003	1.26
1399	CD68	CD68 Molecule	Protein Coding	P34810	47	GC17P007579	1.26
1400	ZMPSTE24	Zinc Metallopeptidase STE24	Protein Coding	O75844	48	GC01P040258	1.25
1401	RNU6ATAC	RNA, U6atac Small Nuclear	RNA Gene		19	GC09M134164	1.25
1402	OTC	Ornithine Transcarbamylase	Protein Coding	P00480	52	GC0XP038353	1.25
1403	KPNA2	Karyopherin Subunit Alpha 2	Protein Coding	P52292	52	GC17P068035	1.25
1404	PDE4A	Phosphodiesterase 4A	Protein Coding	P27815	52	GC19P010416	1.24
1405	APOA1	Apolipoprotein A1	Protein Coding	P02647	57	GC11M116835	1.24
1406	MIR200A	MicroRNA 200a	RNA Gene		23	GC01P004952	1.24
1407	BCL6	BCL6 Transcription Repressor	Protein Coding	P41182	52	GC03M187721	1.24
1408	IL32	Interleukin 32	Protein Coding	P24001	45	GC16P019912	1.24
1409	CLN6	CLN6 Transmembrane ER Protein	Protein Coding	Q9NWW5	45	GC15M068206	1.24
1410	BMX	BMX Non-Receptor Tyrosine Kinase	Protein Coding	P51813	52	GC0XP015392	1.24
1411	RPS27A	Ribosomal Protein S27a	Protein Coding	P62979	49	GC02P055231	1.24
1412	AAK1	AP2 Associated Kinase 1	Protein Coding	Q2M2I8	50	GC02M069459	1.24
1413	JAGN1	Jagunal Homolog 1	Protein Coding	Q8N5M9	43	GC03P009890	1.24
1414	ASL	Argininosuccinate Lyase	Protein Coding	P04424	52	GC07P066075	1.24
1415	CPN1	Carboxypeptidase N Subunit 1	Protein Coding	P15169	51	GC10M100042	1.24
1416	LEMD3	LEM Domain Containing 3	Protein Coding	Q9Y2U8	48	GC12P065169	1.24
1417	QRSL1	Glutaminyl-TRNA Amidotransferase Subunit QRSL1	Protein Coding	Q9H0R6	48	GC06P106629	1.24
1418	CREG1	Cellular Repressor Of E1A Stimulated Genes 1	Protein Coding	O75629	46	GC01M167498	1.24
1419	SNAPIN	SNAP Associated Protein	Protein Coding	O95295	44	GC01P153660	1.24
1420	DTD1	D-Aminoacyl-TRNA Deacylase 1	Protein Coding	Q8TEA8	43	GC20P018587	1.24
1421	TENM2	Teneurin Transmembrane Protein 2	Protein Coding	Q9NT68	43	GC05P166979	1.24
1422	CT45A3	Cancer/Testis Antigen Family 45 Member A3	Protein Coding	Q8NHU0	31	GC0XM135759	1.24
1423	B3GALT4	Beta-1,3-Galactosyltransferase 4	Protein Coding	O96024	47	GC06P033277	1.24
1424	F8	Coagulation Factor VIII	Protein Coding	P00451	54	GC0XM154835	1.23
1425	NR1H3	Nuclear Receptor Subfamily 1 Group H Member 3	Protein Coding	Q13133	53	GC11P047248	1.23
1426	CD163	CD163 Molecule	Protein Coding	Q86VB7	51	GC12M008331	1.23
1427	FABP2	Fatty Acid Binding Protein 2	Protein Coding	P12104	48	GC04M119317	1.23
1428	MIR125B2	MicroRNA 125b-2	RNA Gene		23	GC21P016590	1.23
1429	UMPS	Uridine Monophosphate Synthetase	Protein Coding	P11172	53	GC03P124730	1.23
1430	TBX21	T-Box Transcription Factor 21	Protein Coding	Q9UL17	52	GC17P047733	1.23
1431	NSD2	Nuclear Receptor Binding SET Domain Protein 2	Protein Coding	O96028	50	GC04P001872	1.23
1432	MAG	Myelin Associated Glycoprotein	Protein Coding	P20916	54	GC19P035292	1.23
1433	MIR148A	MicroRNA 148a	RNA Gene		22	GC07M025950	1.23
1434	ITGB3	Integrin Subunit Beta 3	Protein Coding	P05106	59	GC17P072168	1.23
1435	DHODH	Dihydroorotate Dehydrogenase (Quinone)	Protein Coding	Q02127	52	GC16P072008	1.23
1436	ABCB7	ATP Binding Cassette Subfamily B Member 7	Protein Coding	O75027	50	GC0XM075053	1.23
1437	RETN	Resistin	Protein Coding	Q9HD89	50	GC19P007669	1.23
1438	CHM	CHM Rab Escort Protein	Protein Coding	P24386	48	GC0XM085861	1.23
1439	DISC1	DISC1 Scaffold Protein	Protein Coding	Q9NRI5	51	GC01P231626	1.22
1440	RELN	Reelin	Protein Coding	P78509	51	GC07M103471	1.22
1441	SYP	Synaptophysin	Protein Coding	P08247	52	GC0XM049187	1.22
1442	CLEC4A	C-Type Lectin Domain Family 4 Member A	Protein Coding	Q9UMR7	46	GC12P026390	1.22
1443	ADAMTSL1	ADAMTS Like 1	Protein Coding	Q8N6G6	50	GC09P017906	1.22
1444	FGG	Fibrinogen Gamma Chain	Protein Coding	P02679	55	GC04M154604	1.21
1445	FOXM1	Forkhead Box M1	Protein Coding	Q08050	50	GC12M002857	1.21
1446	METTL3	Methyltransferase 3, N6-Adenosine-Methyltransferase Complex Catalytic Subunit	Protein Coding	Q86U44	48	GC14M021498	1.21
1447	GLA	Galactosidase Alpha	Protein Coding	P06280	56	GC0XM101393	1.21
1448	TOR1A	Torsin Family 1 Member A	Protein Coding	O14656	52	GC09M129812	1.21
1449	HLA-DMA	Major Histocompatibility Complex, Class II, DM Alpha	Protein Coding	P28067	46	GC06M077968	1.21
1450	HLA-DMB	Major Histocompatibility Complex, Class II, DM Beta	Protein Coding	P28068	46	GC06M032934	1.21
1451	SP1	Sp1 Transcription Factor	Protein Coding	P08047	52	GC12P053380	1.21
1452	ITLN1	Intelectin 1	Protein Coding	Q8WWA0	46	GC01M160876	1.21
1453	CCL16	C-C Motif Chemokine Ligand 16	Protein Coding	O15467	44	GC17M035976	1.2
1454	BCL10	BCL10 Immune Signaling Adaptor	Protein Coding	O95999	51	GC01M085265	1.2
1455	FCN3	Ficolin 3	Protein Coding	O75636	51	GC01M028999	1.2
1456	CLEC6A	C-Type Lectin Domain Containing 6A	Protein Coding	Q6EIG7	45	GC12P008455	1.2
1457	ATP13A2	ATPase Cation Transporting 13A2	Protein Coding	Q9NQ11	52	GC01M016985	1.2
1458	IREB2	Iron Responsive Element Binding Protein 2	Protein Coding	P48200	51	GC15P078437	1.2
1459	IKZF3	IKAROS Family Zinc Finger 3	Protein Coding	Q9UKT9	50	GC17M057018	1.2
1460	FOXA2	Forkhead Box A2	Protein Coding	Q9Y261	53	GC20M022581	1.19
1461	TRAF1	TNF Receptor Associated Factor 1	Protein Coding	Q13077	48	GC09M120902	1.19
1462	MIR23B	MicroRNA 23b	RNA Gene		22	GC09P095085	1.19
1463	MIRLET7F1	MicroRNA Let-7f-1	RNA Gene		21	GC09P094821	1.19
1464	NR1H2	Nuclear Receptor Subfamily 1 Group H Member 2	Protein Coding	P55055	53	GC19P050329	1.19
1465	SNORD118	Small Nucleolar RNA, C/D Box 118	RNA Gene		22	GC17M012674	1.19
1466	NQO1	NAD(P)H Quinone Dehydrogenase 1	Protein Coding	P15559	55	GC16M069706	1.18
1467	CPS1	Carbamoyl-Phosphate Synthase 1	Protein Coding	P31327	56	GC02P210477	1.18
1468	MYH2	Myosin Heavy Chain 2	Protein Coding	Q9UKX2	52	GC17M010521	1.18
1469	CHKA	Choline Kinase Alpha	Protein Coding	P35790	51	GC11M068052	1.18
1470	MBP	Myelin Basic Protein	Protein Coding	P02686	51	GC18M076978	1.18
1471	DMBT1	Deleted In Malignant Brain Tumors 1	Protein Coding	Q9UGM3	47	GC10P122560	1.18
1472	NEU3	Neuraminidase 3	Protein Coding	Q9UQ49	46	GC11P078980	1.18
1473	NOX1	NADPH Oxidase 1	Protein Coding	Q9Y5S8	50	GC0XM100843	1.17
1474	CMA1	Chymase 1	Protein Coding	P23946	51	GC14M024960	1.17
1475	LINC01150	Long Intergenic Non-Protein Coding RNA 1150	RNA Gene		15	GC11P002719	1.17
1476	PWAR4	Prader Willi/Angelman Region RNA 4	RNA Gene		11	GC15P025211	1.17
1477	MIRLET7G	MicroRNA Let-7g	RNA Gene		22	GC03M052268	1.17
1478	LAMA2	Laminin Subunit Alpha 2	Protein Coding	P24043	51	GC06P128863	1.16
1479	FERMT3	FERM Domain Containing Kindlin 3	Protein Coding	Q86UX7	51	GC11P064525	1.16
1480	PLA2G4A	Phospholipase A2 Group IVA	Protein Coding	P47712	55	GC01P186798	1.16
1481	POMGNT1	Protein O-Linked Mannose N-Acetylglucosaminyltransferase 1 (Beta 1,2-)	Protein Coding	Q8WZA1	52	GC01M046188	1.16
1482	SMN2	Survival Of Motor Neuron 2, Centromeric	Protein Coding	Q16637	47	GC05P070049	1.16
1483	LCP2	Lymphocyte Cytosolic Protein 2	Protein Coding	Q13094	50	GC05M170246	1.16
1484	VTRNA1-2	Vault RNA 1-2	RNA Gene		15	GC05P147981	1.16
1485	TRPV4	Transient Receptor Potential Cation Channel Subfamily V Member 4	Protein Coding	Q9HBA0	56	GC12M109783	1.16
1486	SERPING1	Serpin Family G Member 1	Protein Coding	P05155	54	GC11P057597	1.16
1487	STH	Saitohin	Protein Coding	Q8IWL8	35	GC17P045999	1.15
1488	MECOM	MDS1 And EVI1 Complex Locus	Protein Coding	Q03112	54	GC03M169083	1.15
1489	PYCR1	Pyrroline-5-Carboxylate Reductase 1	Protein Coding	P32322	52	GC17M081932	1.15
1490	SKAP1-AS2	SKAP1 Antisense RNA 2	RNA Gene		17	GC17P072188	1.15
1491	MIR483	MicroRNA 483	RNA Gene		23	GC11M007355	1.15
1492	CASC9	Cancer Susceptibility 9	RNA Gene		18	GC08M075132	1.15
1493	LMNB2	Lamin B2	Protein Coding	Q03252	49	GC19M008344	1.15
1494	SKIC2	SKI2 Subunit Of Superkiller Complex	Protein Coding	Q15477	49	GC06P103843	1.15
1495	ENO2	Enolase 2	Protein Coding	P09104	55	GC12P006913	1.15
1496	HDAC2	Histone Deacetylase 2	Protein Coding	Q92769	59	GC06M113933	1.15
1497	C1QB	Complement C1q B Chain	Protein Coding	P02746	51	GC01P022652	1.15
1498	LAMP3	Lysosomal Associated Membrane Protein 3	Protein Coding	Q9UQV4	45	GC03M183122	1.14
1499	COL4A1	Collagen Type IV Alpha 1 Chain	Protein Coding	P02462	55	GC13M110148	1.14
1500	DNASE1	Deoxyribonuclease 1	Protein Coding	P24855	50	GC16P003611	1.14
1501	PPP3CA	Protein Phosphatase 3 Catalytic Subunit Alpha	Protein Coding	Q08209	59	GC04M101024	1.13
1502	FGB	Fibrinogen Beta Chain	Protein Coding	P02675	53	GC04P154616	1.13
1503	ALOX12	Arachidonate 12-Lipoxygenase, 12S Type	Protein Coding	P18054	52	GC17P006995	1.13
1504	ABCB1	ATP Binding Cassette Subfamily B Member 1	Protein Coding	P08183	57	GC07M087504	1.13
1505	BCR	BCR Activator Of RhoGEF And GTPase	Protein Coding	P11274	59	GC22P023179	1.13
1506	RPGR	Retinitis Pigmentosa GTPase Regulator	Protein Coding	Q92834	48	GC0XM038269	1.13
1507	ERVW-1	Endogenous Retrovirus Group W Member 1, Envelope	Protein Coding	Q9UQF0	42	GC07M092468	1.12
1508	VAMP1	Vesicle Associated Membrane Protein 1	Protein Coding	P23763	50	GC12M006462	1.12
1509	HLA-DPA1	Major Histocompatibility Complex, Class II, DP Alpha 1	Protein Coding	P20036	48	GC06M033064	1.12
1510	VPS45	Vacuolar Protein Sorting 45 Homolog	Protein Coding	Q9NRW7	47	GC01P153119	1.12
1511	TXK	TXK Tyrosine Kinase	Protein Coding	P42681	51	GC04M048066	1.12
1512	MIR9-1	MicroRNA 9-1	RNA Gene		23	GC01M156420	1.12
1513	MAPKAPK2	MAPK Activated Protein Kinase 2	Protein Coding	P49137	54	GC01P206684	1.12
1514	PRSS2	Serine Protease 2	Protein Coding	P07478	46	GC07P151511	1.12
1515	GATA1	GATA Binding Protein 1	Protein Coding	P15976	53	GC0XP048786	1.12
1516	PLEK	Pleckstrin	Protein Coding	P08567	47	GC02P068365	1.11
1517	IRF1	Interferon Regulatory Factor 1	Protein Coding	P10914	53	GC05M132440	1.11
1518	MVD	Mevalonate Diphosphate Decarboxylase	Protein Coding	P53602	52	GC16M088651	1.11
1519	MR1	Major Histocompatibility Complex, Class I-Related	Protein Coding	Q95460	49	GC01P181033	1.11
1520	PTGES	Prostaglandin E Synthase	Protein Coding	O14684	49	GC09M129738	1.11
1521	NKILA	NF-KappaB Interacting LncRNA	RNA Gene		15	GC20P057711	1.11
1522	UQCRC1	Ubiquinol-Cytochrome C Reductase Core Protein 1	Protein Coding	P31930	50	GC03M048598	1.11
1523	ADAMTS7	ADAM Metallopeptidase With Thrombospondin Type 1 Motif 7	Protein Coding	Q9UKP4	47	GC15M078759	1.11
1524	CASC2	Cancer Susceptibility 2	RNA Gene	Q8IU53	29	GC10P118046	1.11
1525	LINC00504	Long Intergenic Non-Protein Coding RNA 504	RNA Gene		21	GC04M014474	1.11
1526	TTTY10	Testis-Specific Transcript, Y-Linked 10	RNA Gene	Q9BZA0	19	GC0YM020375	1.11
1527	LINC02882	Long Intergenic Non-Protein Coding RNA 2882	RNA Gene		17	GC12M073212	1.11
1528	ARF4-AS1	ARF4 Antisense RNA 1	RNA Gene		16	GC03P057597	1.11
1529	LINC01258	Long Intergenic Non-Protein Coding RNA 1258	RNA Gene		16	GC04M038423	1.11
1530	LINC01725	Long Intergenic Non-Protein Coding RNA 1725	RNA Gene		16	GC01M083348	1.11
1531	LINC02895	Long Intergenic Non-Protein Coding RNA 2895	RNA Gene		14	GC15M038012	1.11
1532	ENSG00000245768	Novel Transcript	RNA Gene		12	GC16P058733	1.11
1533	ENSG00000250519	Novel Transcript	RNA Gene		12	GC11P094182	1.11
1534	ENSG00000258081	Novel Transcript	RNA Gene		12	GC14P037403	1.11
1535	ENSG00000230490	Novel Transcript	RNA Gene		11	GC13M038078	1.11
1536	ENSG00000235450	Novel Transcript	RNA Gene		10	GC07M091366	1.11
1537	ENSG00000251216	Novel Transcript	RNA Gene		10	GC04M173924	1.11
1538	LOC101927560	Uncharacterized LOC101927560	RNA Gene		10	GC01M083801	1.11
1539	ENSG00000253288	Novel Transcript	RNA Gene		8	GC08M137749	1.11
1540	lnc-IQCM-2		RNA Gene		8	GC04M149353	1.11
1541	lnc-HMGXB4-8		RNA Gene		7	GC22P049777	1.11
1542	MK280073-022		RNA Gene		6	GC01M172595	1.11
1543	MK280073-023		RNA Gene		6	GC01P173326	1.11
1544	MK280073-058		RNA Gene		6	GC10P112107	1.11
1545	MK280073-120		RNA Gene		6	GC12P089444	1.11
1546	MK280073-197		RNA Gene		6	GC15P055947	1.11
1547	MK280073-202		RNA Gene		6	GC15M129715	1.11
1548	MK280073-346		RNA Gene		6	GC02M060134	1.11
1549	MK280073-501		RNA Gene		6	GC04M181631	1.11
1550	MK280073-521		RNA Gene		6	GC05P078685	1.11
1551	MK280073-008		RNA Gene		5	GC01P059371	1.11
1552	MK280073-013		RNA Gene		5	GC01M067179	1.11
1553	MK280073-020		RNA Gene		5	GC01P092548	1.11
1554	MK280073-025		RNA Gene		5	GC01P185641	1.11
1555	MK280073-049		RNA Gene		5	GC10M076146	1.11
1556	MK280073-052		RNA Gene		5	GC10P097114	1.11
1557	MK280073-055		RNA Gene		5	GC10M094717	1.11
1558	MK280073-059		RNA Gene		5	GC10P112254	1.11
1559	MK280073-060		RNA Gene		5	GC10M117083	1.11
1560	MK280073-063		RNA Gene		5	GC10P129576	1.11
1561	MK280073-083		RNA Gene		5	GC11P086649	1.11
1562	MK280073-093		RNA Gene		5	GC11P128143	1.11
1563	MK280073-121		RNA Gene		5	GC12P094826	1.11
1564	MK280073-164		RNA Gene		5	GC14P037849	1.11
1565	MK280073-175		RNA Gene		5	GC14P054324	1.11
1566	MK280073-199		RNA Gene		5	GC15M131088	1.11
1567	MK280073-203		RNA Gene		5	GC15P131042	1.11
1568	MK280073-206		RNA Gene		5	GC15M131091	1.11
1569	MK280073-216		RNA Gene		5	GC15P131048	1.11
1570	MK280073-273		RNA Gene		5	GC17M069617	1.11
1571	MK280073-296		RNA Gene		5	GC18M051972	1.11
1572	MK280073-300		RNA Gene		5	GC18M055802	1.11
1573	MK280073-334		RNA Gene		5	GC19P081464	1.11
1574	MK280073-351		RNA Gene		5	GC02P084228	1.11
1575	MK280073-353		RNA Gene		5	GC02P097939	1.11
1576	MK280073-460		RNA Gene		5	GC03M101539	1.11
1577	MK280073-461		RNA Gene		5	GC03M107696	1.11
1578	MK280073-475		RNA Gene		5	GC03M193609	1.11
1579	MK280073-493		RNA Gene		5	GC04M074249	1.11
1580	MK280073-510		RNA Gene		5	GC05M033352	1.11
1581	MK280073-513		RNA Gene		5	GC05P051640	1.11
1582	MK280073-522		RNA Gene		5	GC05M080505	1.11
1583	MK280073-524		RNA Gene		5	GC05M081057	1.11
1584	MK280073-527		RNA Gene		5	GC05P090242	1.11
1585	MK280073-571		RNA Gene		5	GC07P032182	1.11
1586	MK280073-621		RNA Gene		5	GC08M104962	1.11
1587	MK280073-623		RNA Gene		5	GC08P108062	1.11
1588	MK280073-007		RNA Gene		4	GC01M055497	1.11
1589	MK280073-018		RNA Gene		4	GC01P090554	1.11
1590	MK280073-027		RNA Gene		4	GC01M211406	1.11
1591	MK280073-028		RNA Gene		4	GC01P216489	1.11
1592	MK280073-030		RNA Gene		4	GC01M234053	1.11
1593	MK280073-040		RNA Gene		4	GC10P031285	1.11
1594	MK280073-044		RNA Gene		4	GC10P058233	1.11
1595	MK280073-072		RNA Gene		4	GC11P030182	1.11
1596	MK280073-081		RNA Gene		4	GC11P079031	1.11
1597	MK280073-082		RNA Gene		4	GC11M107626	1.11
1598	MK280073-090		RNA Gene		4	GC11P113706	1.11
1599	MK280073-091		RNA Gene		4	GC11P114520	1.11
1600	MK280073-115		RNA Gene		4	GC12M066098	1.11
1601	MK280073-117		RNA Gene		4	GC12P072448	1.11
1602	MK280073-123		RNA Gene		4	GC12M097607	1.11
1603	MK280073-140		RNA Gene		4	GC13M066024	1.11
1604	MK280073-149		RNA Gene		4	GC13P094375	1.11
1605	MK280073-150		RNA Gene		4	GC13P094874	1.11
1606	MK280073-153		RNA Gene		4	GC13P110050	1.11
1607	MK280073-176		RNA Gene		4	GC14P056234	1.11
1608	MK280073-180		RNA Gene		4	GC14M066676	1.11
1609	MK280073-182		RNA Gene		4	GC14M072413	1.11
1610	MK280073-205		RNA Gene		4	GC15P131043	1.11
1611	MK280073-207		RNA Gene		4	GC15P131044	1.11
1612	MK280073-243		RNA Gene		4	GC16P065557	1.11
1613	MK280073-283		RNA Gene		4	GC18M029672	1.11
1614	MK280073-295		RNA Gene		4	GC18P049424	1.11
1615	MK280073-354		RNA Gene		4	GC02P148383	1.11
1616	MK280073-359		RNA Gene		4	GC02M157401	1.11
1617	MK280073-389		RNA Gene		4	GC20P024515	1.11
1618	MK280073-453		RNA Gene		4	GC03M040957	1.11
1619	MK280073-456		RNA Gene		4	GC03M070795	1.11
1620	MK280073-464		RNA Gene		4	GC03P122736	1.11
1621	MK280073-468		RNA Gene		4	GC03M141299	1.11
1622	MK280073-470		RNA Gene		4	GC03P158037	1.11
1623	MK280073-473		RNA Gene		4	GC03P174608	1.11
1624	MK280073-490		RNA Gene		4	GC04M054533	1.11
1625	MK280073-519		RNA Gene		4	GC05P067783	1.11
1626	MK280073-523		RNA Gene		4	GC05P080531	1.11
1627	MK280073-525		RNA Gene		4	GC05P081595	1.11
1628	MK280073-533		RNA Gene		4	GC05M158442	1.11
1629	MK280073-544		RNA Gene		4	GC06M079377	1.11
1630	MK280073-557		RNA Gene		4	GC06M112631	1.11
1631	MK280073-561		RNA Gene		4	GC06P117857	1.11
1632	MK280073-586		RNA Gene		4	GC07P091510	1.11
1633	MK280073-609		RNA Gene		4	GC08M067646	1.11
1634	MK280073-001		RNA Gene		3	GC01P004042	1.11
1635	MK280073-002		RNA Gene		3	GC01P013059	1.11
1636	MK280073-003		RNA Gene		3	GC01P034264	1.11
1637	MK280073-004		RNA Gene		3	GC01M035057	1.11
1638	MK280073-005		RNA Gene		3	GC01M037378	1.11
1639	MK280073-006		RNA Gene		3	GC01M050889	1.11
1640	MK280073-009		RNA Gene		3	GC01P060381	1.11
1641	MK280073-010		RNA Gene		3	GC01P060780	1.11
1642	MK280073-011		RNA Gene		3	GC01M066187	1.11
1643	MK280073-012		RNA Gene		3	GC01M066201	1.11
1644	MK280073-014		RNA Gene		3	GC01P075700	1.11
1645	MK280073-015		RNA Gene		3	GC01P075840	1.11
1646	MK280073-016		RNA Gene		3	GC01M086628	1.11
1647	MK280073-017		RNA Gene		3	GC01P086817	1.11
1648	MK280073-019		RNA Gene		3	GC01M092236	1.11
1649	MK280073-021		RNA Gene		3	GC01P113343	1.11
1650	MK280073-024		RNA Gene		3	GC01M184586	1.11
1651	MK280073-026		RNA Gene		3	GC01M188758	1.11
1652	MK280073-029		RNA Gene		3	GC01M222136	1.11
1653	MK280073-031		RNA Gene		3	GC01P248767	1.11
1654	MK280073-032		RNA Gene		3	GC10P001278	1.11
1655	MK280073-033		RNA Gene		3	GC10M005088	1.11
1656	MK280073-034		RNA Gene		3	GC10M005184	1.11
1657	MK280073-035		RNA Gene		3	GC10M010073	1.11
1658	MK280073-036		RNA Gene		3	GC10M015668	1.11
1659	MK280073-037		RNA Gene		3	GC10M023670	1.11
1660	MK280073-038		RNA Gene		3	GC10P027422	1.11
1661	MK280073-039		RNA Gene		3	GC10P027847	1.11
1662	MK280073-041		RNA Gene		3	GC10P043720	1.11
1663	MK280073-042		RNA Gene		3	GC10P053115	1.11
1664	MK280073-043		RNA Gene		3	GC10M056988	1.11
1665	MK280073-045		RNA Gene		3	GC10P063105	1.11
1666	MK280073-046		RNA Gene		3	GC10M063980	1.11
1667	MK280073-047		RNA Gene		3	GC10P072439	1.11
1668	MK280073-048		RNA Gene		3	GC10M075564	1.11
1669	MK280073-050		RNA Gene		3	GC10M082710	1.11
1670	MK280073-051		RNA Gene		3	GC10M088123	1.11
1671	MK280073-053		RNA Gene		3	GC10M091735	1.11
1672	MK280073-054		RNA Gene		3	GC10P097115	1.11
1673	MK280073-056		RNA Gene		3	GC10M098725	1.11
1674	MK280073-057		RNA Gene		3	GC10P098987	1.11
1675	MK280073-061		RNA Gene		3	GC10M120328	1.11
1676	MK280073-062		RNA Gene		3	GC10P125651	1.11
1677	MK280073-064		RNA Gene		3	GC11M007717	1.11
1678	MK280073-065		RNA Gene		3	GC11P006984	1.11
1679	MK280073-066		RNA Gene		3	GC11M009549	1.11
1680	MK280073-068		RNA Gene		3	GC11M014172	1.11
1681	MK280073-069		RNA Gene		3	GC11P018781	1.11
1682	MK280073-070		RNA Gene		3	GC11M025647	1.11
1683	MK280073-071		RNA Gene		3	GC11P025835	1.11
1684	MK280073-073		RNA Gene		3	GC11P032735	1.11
1685	MK280073-074		RNA Gene		3	GC11M034762	1.11
1686	MK280073-075		RNA Gene		3	GC11P035706	1.11
1687	MK280073-076		RNA Gene		3	GC11M107624	1.11
1688	MK280073-077		RNA Gene		3	GC11M107625	1.11
1689	MK280073-078		RNA Gene		3	GC11P074064	1.11
1690	MK280073-079		RNA Gene		3	GC11P074367	1.11
1691	MK280073-080		RNA Gene		3	GC11P079124	1.11
1692	MK280073-084		RNA Gene		3	GC11M107627	1.11
1693	MK280073-085		RNA Gene		3	GC11M107628	1.11
1694	MK280073-086		RNA Gene		3	GC11M107629	1.11
1695	MK280073-087		RNA Gene		3	GC11M107630	1.11
1696	MK280073-088		RNA Gene		3	GC11P101642	1.11
1697	MK280073-089		RNA Gene		3	GC11M106837	1.11
1698	MK280073-092		RNA Gene		3	GC11M115880	1.11
1699	MK280073-094		RNA Gene		3	GC12P027356	1.11
1700	MK280073-095		RNA Gene		3	GC12P027357	1.11
1701	MK280073-096		RNA Gene		3	GC12P027358	1.11
1702	MK280073-097		RNA Gene		3	GC12P027359	1.11
1703	MK280073-098		RNA Gene		3	GC12M024435	1.11
1704	MK280073-101		RNA Gene		3	GC12P027361	1.11
1705	MK280073-102		RNA Gene		3	GC12P029979	1.11
1706	MK280073-103		RNA Gene		3	GC12P030291	1.11
1707	MK280073-104		RNA Gene		3	GC12M030524	1.11
1708	MK280073-105		RNA Gene		3	GC12P033231	1.11
1709	MK280073-106		RNA Gene		3	GC12P045374	1.11
1710	MK280073-107		RNA Gene		3	GC12M046425	1.11
1711	MK280073-108		RNA Gene		3	GC12M047455	1.11
1712	MK280073-109		RNA Gene		3	GC12M048324	1.11
1713	MK280073-110		RNA Gene		3	GC12M055242	1.11
1714	MK280073-111		RNA Gene		3	GC12M055240	1.11
1715	MK280073-112		RNA Gene		3	GC12P057930	1.11
1716	MK280073-113		RNA Gene		3	GC12M058683	1.11
1717	MK280073-114		RNA Gene		3	GC12M060796	1.11
1718	MK280073-116		RNA Gene		3	GC12M070474	1.11
1719	MK280073-118		RNA Gene		3	GC12P086845	1.11
1720	MK280073-119		RNA Gene		3	GC12M088712	1.11
1721	MK280073-122		RNA Gene		3	GC12M096727	1.11
1722	MK280073-124		RNA Gene		3	GC13P018186	1.11
1723	MK280073-125		RNA Gene		3	GC13P021704	1.11
1724	MK280073-126		RNA Gene		3	GC13M038212	1.11
1725	MK280073-127		RNA Gene		3	GC13M038215	1.11
1726	MK280073-128		RNA Gene		3	GC13P034388	1.11
1727	MK280073-131		RNA Gene		3	GC13P038291	1.11
1728	MK280073-132		RNA Gene		3	GC13M045844	1.11
1729	MK280073-133		RNA Gene		3	GC13P047717	1.11
1730	MK280073-134		RNA Gene		3	GC13M050559	1.11
1731	MK280073-135		RNA Gene		3	GC13M051697	1.11
1732	MK280073-136		RNA Gene		3	GC13P052258	1.11
1733	MK280073-137		RNA Gene		3	GC13M052560	1.11
1734	MK280073-138		RNA Gene		3	GC13M053599	1.11
1735	MK280073-139		RNA Gene		3	GC13P054868	1.11
1736	MK280073-141		RNA Gene		3	GC13M071388	1.11
1737	MK280073-142		RNA Gene		3	GC13P072614	1.11
1738	MK280073-143		RNA Gene		3	GC13P078529	1.11
1739	MK280073-144		RNA Gene		3	GC13M079822	1.11
1740	MK280073-145		RNA Gene		3	GC13P079843	1.11
1741	MK280073-146		RNA Gene		3	GC13M081068	1.11
1742	MK280073-147		RNA Gene		3	GC13M091972	1.11
1743	MK280073-148		RNA Gene		3	GC13P092284	1.11
1744	MK280073-151		RNA Gene		3	GC13P106217	1.11
1745	MK280073-152		RNA Gene		3	GC13M106782	1.11
1746	MK280073-154		RNA Gene		3	GC13P111137	1.11
1747	MK280073-155		RNA Gene		3	GC14P037842	1.11
1748	MK280073-156		RNA Gene		3	GC14P037846	1.11
1749	MK280073-157		RNA Gene		3	GC14M025006	1.11
1750	MK280073-158		RNA Gene		3	GC14M025007	1.11
1751	MK280073-159		RNA Gene		3	GC14P037847	1.11
1752	MK280073-160		RNA Gene		3	GC14M024961	1.11
1753	MK280073-161		RNA Gene		3	GC14P037848	1.11
1754	MK280073-162		RNA Gene		3	GC14M028639	1.11
1755	MK280073-163		RNA Gene		3	GC14M029006	1.11
1756	MK280073-165		RNA Gene		3	GC14P037270	1.11
1757	MK280073-168		RNA Gene		3	GC14P038768	1.11
1758	MK280073-169		RNA Gene		3	GC14P038925	1.11
1759	MK280073-170		RNA Gene		3	GC14P039020	1.11
1760	MK280073-171		RNA Gene		3	GC14M039357	1.11
1761	MK280073-172		RNA Gene		3	GC14M046099	1.11
1762	MK280073-173		RNA Gene		3	GC14M046181	1.11
1763	MK280073-174		RNA Gene		3	GC14M049148	1.11
1764	MK280073-177		RNA Gene		3	GC14P056672	1.11
1765	MK280073-178		RNA Gene		3	GC14P058044	1.11
1766	MK280073-179		RNA Gene		3	GC14P062288	1.11
1767	MK280073-181		RNA Gene		3	GC14M071892	1.11
1768	MK280073-183		RNA Gene		3	GC14M085022	1.11
1769	MK280073-184		RNA Gene		3	GC14M114809	1.11
1770	MK280073-185		RNA Gene		3	GC14M114810	1.11
1771	MK280073-186		RNA Gene		3	GC15M020036	1.11
1772	MK280073-187		RNA Gene		3	GC15P020322	1.11
1773	MK280073-188		RNA Gene		3	GC15P052258	1.11
1774	MK280073-189		RNA Gene		3	GC15P052259	1.11
1775	MK280073-190		RNA Gene		3	GC15P052260	1.11
1776	MK280073-191		RNA Gene		3	GC15P052261	1.11
1777	MK280073-192		RNA Gene		3	GC15M050988	1.11
1778	MK280073-193		RNA Gene		3	GC15P052864	1.11
1779	MK280073-194		RNA Gene		3	GC15P053186	1.11
1780	MK280073-195		RNA Gene		3	GC15M131085	1.11
1781	MK280073-196		RNA Gene		3	GC15M131086	1.11
1782	MK280073-198		RNA Gene		3	GC15M131087	1.11
1783	MK280073-200		RNA Gene		3	GC15M131089	1.11
1784	MK280073-201		RNA Gene		3	GC15P131041	1.11
1785	MK280073-204		RNA Gene		3	GC15M131090	1.11
1786	MK280073-208		RNA Gene		3	GC15M131092	1.11
1787	MK280073-209		RNA Gene		3	GC15P131045	1.11
1788	MK280073-210		RNA Gene		3	GC15M131093	1.11
1789	MK280073-211		RNA Gene		3	GC15M131094	1.11
1790	MK280073-212		RNA Gene		3	GC15P131046	1.11
1791	MK280073-213		RNA Gene		3	GC15M131095	1.11
1792	MK280073-214		RNA Gene		3	GC15M131096	1.11
1793	MK280073-215		RNA Gene		3	GC15P131047	1.11
1794	MK280073-217		RNA Gene		3	GC16M010328	1.11
1795	MK280073-218		RNA Gene		3	GC16M010370	1.11
1796	MK280073-219		RNA Gene		3	GC16M012814	1.11
1797	MK280073-220		RNA Gene		3	GC16M016751	1.11
1798	MK280073-221		RNA Gene		3	GC16M020760	1.11
1799	MK280073-222		RNA Gene		3	GC16M021053	1.11
1800	MK280073-224		RNA Gene		3	GC16P045619	1.11
1801	MK280073-225		RNA Gene		3	GC16M040582	1.11
1802	MK280073-226		RNA Gene		3	GC16P045620	1.11
1803	MK280073-227		RNA Gene		3	GC16P045621	1.11
1804	MK280073-228		RNA Gene		3	GC16P047631	1.11
1805	MK280073-229		RNA Gene		3	GC16P047632	1.11
1806	MK280073-230		RNA Gene		3	GC16M047812	1.11
1807	MK280073-231		RNA Gene		3	GC16M048027	1.11
1808	MK280073-232		RNA Gene		3	GC16M048779	1.11
1809	MK280073-233		RNA Gene		3	GC16P050620	1.11
1810	MK280073-234		RNA Gene		3	GC16M052159	1.11
1811	MK280073-235		RNA Gene		3	GC16P052338	1.11
1812	MK280073-236		RNA Gene		3	GC16P053460	1.11
1813	MK280073-237		RNA Gene		3	GC16P056158	1.11
1814	MK280073-238		RNA Gene		3	GC16M058784	1.11
1815	MK280073-239		RNA Gene		3	GC16P059233	1.11
1816	MK280073-240		RNA Gene		3	GC16M059568	1.11
1817	MK280073-241		RNA Gene		3	GC16M060830	1.11
1818	MK280073-242		RNA Gene		3	GC16P063152	1.11
1819	MK280073-244		RNA Gene		3	GC16M071405	1.11
1820	MK280073-245		RNA Gene		3	GC16P073139	1.11
1821	MK280073-246		RNA Gene		3	GC16P073084	1.11
1822	MK280073-247		RNA Gene		3	GC16P074517	1.11
1823	MK280073-248		RNA Gene		3	GC17M012922	1.11
1824	MK280073-249		RNA Gene		3	GC17M012923	1.11
1825	MK280073-250		RNA Gene		3	GC17P006034	1.11
1826	MK280073-251		RNA Gene		3	GC17M012924	1.11
1827	MK280073-252		RNA Gene		3	GC17P005996	1.11
1828	MK280073-253		RNA Gene		3	GC17M012577	1.11
1829	MK280073-255		RNA Gene		3	GC17M013037	1.11
1830	MK280073-257		RNA Gene		3	GC17M058600	1.11
1831	MK280073-258		RNA Gene		3	GC17P073670	1.11
1832	MK280073-259		RNA Gene		3	GC17M058601	1.11
1833	MK280073-260		RNA Gene		3	GC17M058602	1.11
1834	MK280073-261		RNA Gene		3	GC17P073671	1.11
1835	MK280073-262		RNA Gene		3	GC17P073672	1.11
1836	MK280073-264		RNA Gene		3	GC17P073673	1.11
1837	MK280073-265		RNA Gene		3	GC17M058604	1.11
1838	MK280073-266		RNA Gene		3	GC17M058605	1.11
1839	MK280073-267		RNA Gene		3	GC17M058606	1.11
1840	MK280073-268		RNA Gene		3	GC17P073674	1.11
1841	MK280073-269		RNA Gene		3	GC17P073675	1.11
1842	MK280073-270		RNA Gene		3	GC17P073679	1.11
1843	MK280073-271		RNA Gene		3	GC17P073682	1.11
1844	MK280073-272		RNA Gene		3	GC17M069021	1.11
1845	MK280073-274		RNA Gene		3	GC17M071364	1.11
1846	MK280073-275		RNA Gene		3	GC17P073827	1.11
1847	MK280073-276		RNA Gene		3	GC18M000979	1.11
1848	MK280073-277		RNA Gene		3	GC18P001339	1.11
1849	MK280073-278		RNA Gene		3	GC18M001532	1.11
1850	MK280073-279		RNA Gene		3	GC18P002344	1.11
1851	MK280073-280		RNA Gene		3	GC18M002864	1.11
1852	MK280073-281		RNA Gene		3	GC18M005860	1.11
1853	MK280073-282		RNA Gene		3	GC18P019149	1.11
1854	MK280073-284		RNA Gene		3	GC18P022889	1.11
1855	MK280073-285		RNA Gene		3	GC18P032398	1.11
1856	MK280073-286		RNA Gene		3	GC18P034898	1.11
1857	MK280073-287		RNA Gene		3	GC18P035764	1.11
1858	MK280073-288		RNA Gene		3	GC18P035795	1.11
1859	MK280073-289		RNA Gene		3	GC18P037077	1.11
1860	MK280073-290		RNA Gene		3	GC18M037914	1.11
1861	MK280073-291		RNA Gene		3	GC18P042664	1.11
1862	MK280073-292		RNA Gene		3	GC18P043289	1.11
1863	MK280073-293		RNA Gene		3	GC18P044445	1.11
1864	MK280073-294		RNA Gene		3	GC18P046745	1.11
1865	MK280073-297		RNA Gene		3	GC18M052416	1.11
1866	MK280073-298		RNA Gene		3	GC18M054403	1.11
1867	MK280073-299		RNA Gene		3	GC18M054573	1.11
1868	MK280073-301		RNA Gene		3	GC18P057227	1.11
1869	MK280073-302		RNA Gene		3	GC18M060801	1.11
1870	MK280073-303		RNA Gene		3	GC18M062052	1.11
1871	MK280073-304		RNA Gene		3	GC18P070739	1.11
1872	MK280073-305		RNA Gene		3	GC18M070858	1.11
1873	MK280073-306		RNA Gene		3	GC18M077536	1.11
1874	MK280073-307		RNA Gene		3	GC18M079288	1.11
1875	MK280073-308		RNA Gene		3	GC19M008837	1.11
1876	MK280073-309		RNA Gene		3	GC19P011915	1.11
1877	MK280073-310		RNA Gene		3	GC19M015200	1.11
1878	MK280073-311		RNA Gene		3	GC19M015601	1.11
1879	MK280073-312		RNA Gene		3	GC19M078149	1.11
1880	MK280073-313		RNA Gene		3	GC19M078150	1.11
1881	MK280073-314		RNA Gene		3	GC19P081453	1.11
1882	MK280073-315		RNA Gene		3	GC19M078151	1.11
1883	MK280073-316		RNA Gene		3	GC19P081454	1.11
1884	MK280073-317		RNA Gene		3	GC19P081455	1.11
1885	MK280073-318		RNA Gene		3	GC19P081456	1.11
1886	MK280073-319		RNA Gene		3	GC19M078152	1.11
1887	MK280073-320		RNA Gene		3	GC19M078153	1.11
1888	MK280073-321		RNA Gene		3	GC19M078154	1.11
1889	MK280073-322		RNA Gene		3	GC19M078155	1.11
1890	MK280073-323		RNA Gene		3	GC19P081457	1.11
1891	MK280073-324		RNA Gene		3	GC19M078156	1.11
1892	MK280073-325		RNA Gene		3	GC19P081458	1.11
1893	MK280073-326		RNA Gene		3	GC19P081459	1.11
1894	MK280073-328		RNA Gene		3	GC19M078158	1.11
1895	MK280073-329		RNA Gene		3	GC19P081460	1.11
1896	MK280073-330		RNA Gene		3	GC19M078159	1.11
1897	MK280073-331		RNA Gene		3	GC19P081461	1.11
1898	MK280073-332		RNA Gene		3	GC19P081462	1.11
1899	MK280073-333		RNA Gene		3	GC19P081463	1.11
1900	MK280073-335		RNA Gene		3	GC19P081465	1.11
1901	MK280073-336		RNA Gene		3	GC02P003086	1.11
1902	MK280073-337		RNA Gene		3	GC02P003373	1.11
1903	MK280073-338		RNA Gene		3	GC02M004319	1.11
1904	MK280073-339		RNA Gene		3	GC02P004651	1.11
1905	MK280073-340		RNA Gene		3	GC02P008130	1.11
1906	MK280073-341		RNA Gene		3	GC02M014506	1.11
1907	MK280073-342		RNA Gene		3	GC02P016879	1.11
1908	MK280073-343		RNA Gene		3	GC02M021908	1.11
1909	MK280073-344		RNA Gene		3	GC02P033174	1.11
1910	MK280073-345		RNA Gene		3	GC02M035323	1.11
1911	MK280073-347		RNA Gene		3	GC02M063091	1.11
1912	MK280073-348		RNA Gene		3	GC02M066351	1.11
1913	MK280073-349		RNA Gene		3	GC02M076652	1.11
1914	MK280073-350		RNA Gene		3	GC02M076726	1.11
1915	MK280073-352		RNA Gene		3	GC02M099451	1.11
1916	MK280073-355		RNA Gene		3	GC02M149406	1.11
1917	MK280073-356		RNA Gene		3	GC02P155969	1.11
1918	MK280073-357		RNA Gene		3	GC02M156966	1.11
1919	MK280073-358		RNA Gene		3	GC02M157101	1.11
1920	MK280073-360		RNA Gene		3	GC02P158226	1.11
1921	MK280073-361		RNA Gene		3	GC02M179756	1.11
1922	MK280073-362		RNA Gene		3	GC02P183795	1.11
1923	MK280073-363		RNA Gene		3	GC02P210354	1.11
1924	MK280073-364		RNA Gene		3	GC02P213678	1.11
1925	MK280073-365		RNA Gene		3	GC02P216458	1.11
1926	MK280073-366		RNA Gene		3	GC02P223015	1.11
1927	MK280073-367		RNA Gene		3	GC02M237847	1.11
1928	MK280073-368		RNA Gene		3	GC20P001220	1.11
1929	MK280073-369		RNA Gene		3	GC20M003750	1.11
1930	MK280073-370		RNA Gene		3	GC20M004287	1.11
1931	MK280073-371		RNA Gene		3	GC20P006972	1.11
1932	MK280073-372		RNA Gene		3	GC20M008916	1.11
1933	MK280073-373		RNA Gene		3	GC20M008917	1.11
1934	MK280073-374		RNA Gene		3	GC20M008918	1.11
1935	MK280073-375		RNA Gene		3	GC20M012128	1.11
1936	MK280073-376		RNA Gene		3	GC20M012363	1.11
1937	MK280073-377		RNA Gene		3	GC20M012452	1.11
1938	MK280073-378		RNA Gene		3	GC20P012495	1.11
1939	MK280073-379		RNA Gene		3	GC20P014274	1.11
1940	MK280073-380		RNA Gene		3	GC20M014465	1.11
1941	MK280073-381		RNA Gene		3	GC20P015135	1.11
1942	MK280073-382		RNA Gene		3	GC20M018865	1.11
1943	MK280073-383		RNA Gene		3	GC20M021487	1.11
1944	MK280073-384		RNA Gene		3	GC20M021946	1.11
1945	MK280073-385		RNA Gene		3	GC20P021930	1.11
1946	MK280073-386		RNA Gene		3	GC20P022013	1.11
1947	MK280073-387		RNA Gene		3	GC20P023611	1.11
1948	MK280073-388		RNA Gene		3	GC20M023901	1.11
1949	MK280073-390		RNA Gene		3	GC20P024971	1.11
1950	MK280073-391		RNA Gene		3	GC20P025491	1.11
1951	MK280073-395		RNA Gene		3	GC20P031337	1.11
1952	MK280073-396		RNA Gene		3	GC20P041208	1.11
1953	MK280073-397		RNA Gene		3	GC20M041961	1.11
1954	MK280073-398		RNA Gene		3	GC20P054789	1.11
1955	MK280073-399		RNA Gene		3	GC20M055278	1.11
1956	MK280073-402		RNA Gene		3	GC21P013287	1.11
1957	MK280073-403		RNA Gene		3	GC21M010353	1.11
1958	MK280073-404		RNA Gene		3	GC21P013288	1.11
1959	MK280073-405		RNA Gene		3	GC21M014918	1.11
1960	MK280073-406		RNA Gene		3	GC21P014537	1.11
1961	MK280073-407		RNA Gene		3	GC21P014624	1.11
1962	MK280073-409		RNA Gene		3	GC21M015918	1.11
1963	MK280073-410		RNA Gene		3	GC21P017166	1.11
1964	MK280073-411		RNA Gene		3	GC21M018438	1.11
1965	MK280073-412		RNA Gene		3	GC21M018894	1.11
1966	MK280073-413		RNA Gene		3	GC21P019814	1.11
1967	MK280073-414		RNA Gene		3	GC21M021709	1.11
1968	MK280073-415		RNA Gene		3	GC21P025923	1.11
1969	MK280073-416		RNA Gene		3	GC21P028734	1.11
1970	MK280073-417		RNA Gene		3	GC21M033973	1.11
1971	MK280073-418		RNA Gene		3	GC21M035497	1.11
1972	MK280073-419		RNA Gene		3	GC21P036620	1.11
1973	MK280073-420		RNA Gene		3	GC21P037112	1.11
1974	MK280073-427		RNA Gene		3	GC22P015499	1.11
1975	MK280073-428		RNA Gene		3	GC22P051135	1.11
1976	MK280073-430		RNA Gene		3	GC22P051137	1.11
1977	MK280073-431		RNA Gene		3	GC22P051138	1.11
1978	MK280073-432		RNA Gene		3	GC22M017297	1.11
1979	MK280073-433		RNA Gene		3	GC22P051139	1.11
1980	MK280073-434		RNA Gene		3	GC22P051140	1.11
1981	MK280073-435		RNA Gene		3	GC22P051141	1.11
1982	MK280073-436		RNA Gene		3	GC22P051142	1.11
1983	MK280073-437		RNA Gene		3	GC22M066768	1.11
1984	MK280073-438		RNA Gene		3	GC22M066769	1.11
1985	MK280073-439		RNA Gene		3	GC22P051143	1.11
1986	MK280073-440		RNA Gene		3	GC22M066770	1.11
1987	MK280073-441		RNA Gene		3	GC22M066771	1.11
1988	MK280073-442		RNA Gene		3	GC22M066772	1.11
1989	MK280073-443		RNA Gene		3	GC22P051144	1.11
1990	MK280073-444		RNA Gene		3	GC22M066773	1.11
1991	MK280073-445		RNA Gene		3	GC03M002428	1.11
1992	MK280073-446		RNA Gene		3	GC03M002670	1.11
1993	MK280073-447		RNA Gene		3	GC03P008925	1.11
1994	MK280073-448		RNA Gene		3	GC03M011889	1.11
1995	MK280073-449		RNA Gene		3	GC03M023110	1.11
1996	MK280073-450		RNA Gene		3	GC03P019789	1.11
1997	MK280073-451		RNA Gene		3	GC03P026886	1.11
1998	MK280073-452		RNA Gene		3	GC03P035230	1.11
[truncated: 4,757 more rows]

## Sheet: Supplementary Table 2
Supplementary Table S2. Information of small molecules and genes in Loranthus tanakae
Smal molecules	Genes
rhamnetin 3-rhamnoside	ABCB1
rhamnetin 3-rhamnoside	ABCC1
kaempferol 3-rhamnoside	ABL1
rhamnetin 3-rhamnoside	ACHE
quecetin 3-rhamnoside	ACHE
rhamnocitrin 3-rhamnoside	ACHE
kaempferol 3-rhamnoside	ACHE
rhamnetin 3-rhamnoside	ADORA1
quecetin 3-rhamnoside	ADORA1
rhamnocitrin 3-rhamnoside	ADORA1
kaempferol 3-rhamnoside	ADORA1
quecetin 3-rhamnoside	ADRB2
rhamnocitrin 3-rhamnoside	ADRB2
kaempferol 3-rhamnoside	ADRB2
quecetin 3-rhamnoside	AKR1A1
rhamnocitrin 3-rhamnoside	AKR1A1
quecetin 3-rhamnoside	AKR1C2
rhamnocitrin 3-rhamnoside	AKR1C2
quecetin 3-rhamnoside	AKR1C3
rhamnocitrin 3-rhamnoside	AKR1C3
quecetin 3-rhamnoside	AKR1C4
rhamnocitrin 3-rhamnoside	AKR1C4
rhamnetin 3-rhamnoside	ALDH2
quecetin 3-rhamnoside	ALDH2
rhamnocitrin 3-rhamnoside	ALDH2
kaempferol 3-rhamnoside	ALDH2
quecetin 3-rhamnoside	ALOX12
rhamnocitrin 3-rhamnoside	ALOX12
rhamnetin 3-rhamnoside	ALOX5
quecetin 3-rhamnoside	ALOX5
rhamnocitrin 3-rhamnoside	ALOX5
kaempferol 3-rhamnoside	ALOX5
quecetin 3-rhamnoside	APEX1
rhamnocitrin 3-rhamnoside	APEX1
quecetin 3-rhamnoside	AR
rhamnocitrin 3-rhamnoside	AR
quecetin 3-rhamnoside	AVPR2
rhamnocitrin 3-rhamnoside	AVPR2
kaempferol 3-rhamnoside	BCL2
kaempferol 3-rhamnoside	BCL2A1
kaempferol 3-rhamnoside	BCL2L1
rhamnetin 3-rhamnoside	CA2
quecetin 3-rhamnoside	CA2
rhamnocitrin 3-rhamnoside	CA2
kaempferol 3-rhamnoside	CA2
rhamnetin 3-rhamnoside	CA4
quecetin 3-rhamnoside	CA4
rhamnocitrin 3-rhamnoside	CA4
kaempferol 3-rhamnoside	CA4
quecetin 3-rhamnoside	CA5A
rhamnocitrin 3-rhamnoside	CA5A
rhamnetin 3-rhamnoside	CA9
rhamnetin 3-rhamnoside	CD38
quecetin 3-rhamnoside	CD38
rhamnocitrin 3-rhamnoside	CD38
kaempferol 3-rhamnoside	CD38
rhamnetin 3-rhamnoside	CDK4
kaempferol 3-rhamnoside	CDK4
kaempferol 3-rhamnoside	CDKL5
rhamnetin 3-rhamnoside	CHEK1
quecetin 3-rhamnoside	CHEK1
rhamnocitrin 3-rhamnoside	CHEK1
kaempferol 3-rhamnoside	CHEK1
rhamnetin 3-rhamnoside	CHEK2
quecetin 3-rhamnoside	CHEK2
rhamnocitrin 3-rhamnoside	CHEK2
kaempferol 3-rhamnoside	CHEK2
rhamnetin 3-rhamnoside	COMT
quecetin 3-rhamnoside	COMT
rhamnocitrin 3-rhamnoside	COMT
kaempferol 3-rhamnoside	COMT
kaempferol 3-rhamnoside	CSF1R
kaempferol 3-rhamnoside	CSNK1G1
quecetin 3-rhamnoside	CSNK2A1
rhamnocitrin 3-rhamnoside	CSNK2A1
rhamnetin 3-rhamnoside	CTNNB1
quecetin 3-rhamnoside	CXCR1
rhamnocitrin 3-rhamnoside	CXCR1
rhamnetin 3-rhamnoside	CXCR2
kaempferol 3-rhamnoside	DHODH
rhamnetin 3-rhamnoside	DNASE1L3
quecetin 3-rhamnoside	DNM2
rhamnocitrin 3-rhamnoside	DNM2
kaempferol 3-rhamnoside	DNM2
rhamnetin 3-rhamnoside	DPP4
rhamnetin 3-rhamnoside	DPP9
quecetin 3-rhamnoside	DRD2
rhamnocitrin 3-rhamnoside	DRD2
kaempferol 3-rhamnoside	DRD2
quecetin 3-rhamnoside	DRD3
rhamnocitrin 3-rhamnoside	DRD3
quecetin 3-rhamnoside	DRD4
rhamnocitrin 3-rhamnoside	DRD4
rhamnetin 3-rhamnoside	DUSP3
quecetin 3-rhamnoside	DUSP3
rhamnocitrin 3-rhamnoside	DUSP3
kaempferol 3-rhamnoside	DUSP3
kaempferol 3-rhamnoside	DYRK1A
rhamnetin 3-rhamnoside	EGLN1
quecetin 3-rhamnoside	EGLN1
rhamnocitrin 3-rhamnoside	EGLN1
kaempferol 3-rhamnoside	EGLN1
kaempferol 3-rhamnoside	EPHA2
rhamnetin 3-rhamnoside	F10
quecetin 3-rhamnoside	F10
rhamnocitrin 3-rhamnoside	F10
kaempferol 3-rhamnoside	F10
rhamnetin 3-rhamnoside	FASN
quecetin 3-rhamnoside	FLT3
rhamnocitrin 3-rhamnoside	FLT3
quecetin 3-rhamnoside	GLO1
rhamnocitrin 3-rhamnoside	GLO1
rhamnetin 3-rhamnoside	GRK2
rhamnetin 3-rhamnoside	GRK3
quecetin 3-rhamnoside	GSK3B
rhamnocitrin 3-rhamnoside	GSK3B
rhamnetin 3-rhamnoside	HDAC1
rhamnetin 3-rhamnoside	HDAC2
rhamnetin 3-rhamnoside	HDAC3
rhamnetin 3-rhamnoside	HDAC6
rhamnetin 3-rhamnoside	HDAC8
rhamnetin 3-rhamnoside	HSP90AA1
quecetin 3-rhamnoside	HSP90AA1
rhamnocitrin 3-rhamnoside	HSP90AA1
kaempferol 3-rhamnoside	HSP90AA1
rhamnetin 3-rhamnoside	HSP90B1
rhamnetin 3-rhamnoside	IDH1
rhamnetin 3-rhamnoside	IKBKB
quecetin 3-rhamnoside	IKBKB
rhamnocitrin 3-rhamnoside	IKBKB
rhamnetin 3-rhamnoside	IL2
quecetin 3-rhamnoside	IL2
rhamnocitrin 3-rhamnoside	IL2
kaempferol 3-rhamnoside	IL2
quecetin 3-rhamnoside	INSR
rhamnocitrin 3-rhamnoside	INSR
kaempferol 3-rhamnoside	JAK3
rhamnetin 3-rhamnoside	KLK1
kaempferol 3-rhamnoside	LRRK2
kaempferol 3-rhamnoside	MAP2K3
kaempferol 3-rhamnoside	MAPK8
quecetin 3-rhamnoside	MAPT
rhamnocitrin 3-rhamnoside	MAPT
quecetin 3-rhamnoside	MMP3
rhamnocitrin 3-rhamnoside	MMP3
quecetin 3-rhamnoside	MPO
rhamnocitrin 3-rhamnoside	MPO
quecetin 3-rhamnoside	MYLK
rhamnocitrin 3-rhamnoside	MYLK
rhamnetin 3-rhamnoside	NOX4
quecetin 3-rhamnoside	NOX4
rhamnocitrin 3-rhamnoside	NOX4
kaempferol 3-rhamnoside	NOX4
rhamnetin 3-rhamnoside	NQO1
rhamnetin 3-rhamnoside	PDE5A
quecetin 3-rhamnoside	PDE5A
rhamnocitrin 3-rhamnoside	PDE5A
kaempferol 3-rhamnoside	PDE5A
kaempferol 3-rhamnoside	PDGFRA
kaempferol 3-rhamnoside	PHKG2
rhamnetin 3-rhamnoside	PIK3CA
quecetin 3-rhamnoside	PIK3CA
rhamnocitrin 3-rhamnoside	PIK3CA
kaempferol 3-rhamnoside	PIK3CA
quecetin 3-rhamnoside	PIK3CG
rhamnocitrin 3-rhamnoside	PIK3CG
quecetin 3-rhamnoside	PIK3R1
rhamnocitrin 3-rhamnoside	PIK3R1
quecetin 3-rhamnoside	PLA2G1B
rhamnocitrin 3-rhamnoside	PLA2G1B
rhamnetin 3-rhamnoside	PLAU
rhamnetin 3-rhamnoside	PLG
quecetin 3-rhamnoside	PLG
rhamnocitrin 3-rhamnoside	PLG
kaempferol 3-rhamnoside	PLG
rhamnetin 3-rhamnoside	PPARG
rhamnetin 3-rhamnoside	PRKACA
quecetin 3-rhamnoside	PRKACA
rhamnocitrin 3-rhamnoside	PRKACA
kaempferol 3-rhamnoside	PRKACA
rhamnetin 3-rhamnoside	PRKCA
quecetin 3-rhamnoside	PRKCA
rhamnocitrin 3-rhamnoside	PRKCA
kaempferol 3-rhamnoside	PRKCA
rhamnetin 3-rhamnoside	PRKCB
quecetin 3-rhamnoside	PRKCB
rhamnocitrin 3-rhamnoside	PRKCB
kaempferol 3-rhamnoside	PRKCB
rhamnetin 3-rhamnoside	PRKCD
quecetin 3-rhamnoside	PRKCD
rhamnocitrin 3-rhamnoside	PRKCD
kaempferol 3-rhamnoside	PRKCD
rhamnetin 3-rhamnoside	PRKCE
quecetin 3-rhamnoside	PRKCE
rhamnocitrin 3-rhamnoside	PRKCE
kaempferol 3-rhamnoside	PRKCE
rhamnetin 3-rhamnoside	PRKCZ
quecetin 3-rhamnoside	PRKCZ
rhamnocitrin 3-rhamnoside	PRKCZ
kaempferol 3-rhamnoside	PRKCZ
rhamnetin 3-rhamnoside	PTGES
rhamnetin 3-rhamnoside	PTGS1
rhamnetin 3-rhamnoside	PTGS2
quecetin 3-rhamnoside	PTGS2
rhamnocitrin 3-rhamnoside	PTGS2
kaempferol 3-rhamnoside	PTGS2
rhamnetin 3-rhamnoside	RAF1
quecetin 3-rhamnoside	RAF1
rhamnocitrin 3-rhamnoside	RAF1
kaempferol 3-rhamnoside	RAF1
rhamnetin 3-rhamnoside	RPS6KA3
quecetin 3-rhamnoside	RPS6KA3
rhamnocitrin 3-rhamnoside	RPS6KA3
kaempferol 3-rhamnoside	RPS6KA3
rhamnetin 3-rhamnoside	SERPINE1
quecetin 3-rhamnoside	SERPINE1
rhamnocitrin 3-rhamnoside	SERPINE1
kaempferol 3-rhamnoside	SERPINE1
quecetin 3-rhamnoside	SIGMAR1
rhamnocitrin 3-rhamnoside	SIGMAR1
kaempferol 3-rhamnoside	SIGMAR1
rhamnetin 3-rhamnoside	SIRT1
kaempferol 3-rhamnoside	SIRT1
rhamnetin 3-rhamnoside	SLC29A1
quecetin 3-rhamnoside	SLC29A1
rhamnocitrin 3-rhamnoside	SLC29A1
kaempferol 3-rhamnoside	SLC29A1
quecetin 3-rhamnoside	SYK
rhamnocitrin 3-rhamnoside	SYK
rhamnetin 3-rhamnoside	TERT
quecetin 3-rhamnoside	TERT
rhamnocitrin 3-rhamnoside	TERT
kaempferol 3-rhamnoside	TERT
rhamnetin 3-rhamnoside	TNF
quecetin 3-rhamnoside	TNF
rhamnocitrin 3-rhamnoside	TNF
kaempferol 3-rhamnoside	TNF
quecetin 3-rhamnoside	TOP2A
rhamnocitrin 3-rhamnoside	TOP2A
rhamnetin 3-rhamnoside	TP53
rhamnetin 3-rhamnoside	VCP
quecetin 3-rhamnoside	VCP
rhamnocitrin 3-rhamnoside	VCP
kaempferol 3-rhamnoside	WEE1
rhamnetin 3-rhamnoside	XDH
quecetin 3-rhamnoside	XDH
rhamnocitrin 3-rhamnoside	XDH
kaempferol 3-rhamnoside	XDH
